# Supplementary material for: EPHA2 mediates PDGFA activity and functions together with PDGFRA as prognostic marker and therapeutic target in glioblastoma
Source: Signal Transduct Target Ther. 2022 Feb 2;7:33. doi: 10.1038/s41392-021-00855-2 (PMC8807725; doi:10.1038/s41392-021-00855-2)
Supplement: Supplementary file 2 — Dataset 1 - 10 [file 41392_2021_855_MOESM2_ESM.xlsx]

## Sheet: Dataset 1
Dataset 1. Gene expression matrix of samples from TCGA_GBM according to "High" and "Low" definition of PDGFA and PDGFRA.
Sample ID	PDGFA	Definition	PDGFRA	Definition	RNF14	UBE2Q1	RNF17	RNF10	RNF11	RNF13	REM1	TSKS	NDP	PMM2	PMM1	ASS1	NCBP1	NID2	EPHA2	CAMK1	ZNF702	ZNF701	ZNF706	ZC3H13	ZC3H15	ZC3H14	SPN	RNF111	NACAP1	GRIN1	DHX8	DHX9	TCOF1	NUP98	XPC	SP1	GRINA	SP3	NUP93	KLRA1	CAMKV	GOLIM4	OPA3	OPA1	RAB40C	RAB40B	RAB40A	FBL	COL7A1
TCGA-06-0174-01	8.44327	High	11.3636	High	7.68312	9.18821	4.462	7.03565	9.75865	10.004	4.99311	4.09845	8.71985	6.30949	6.59776	7.59094	5.56489	7.55361	4.70498	4.9818	3.9806	5.29259	9.81737	6.26033	9.46534	7.55653	4.72044	8.52983	9.59681	4.1695	6.42103	7.23747	5.2785	5.51351	6.92828	3.55776	6.73896	9.49596	8.45508	3.5238	5.23596	6.24807	4.46798	7.56063	4.158	6.79728	4.03296	9.96535	4.38935
TCGA-06-0241-01	9.02459	High	11.2764	High	8.05044	9.44142	4.44417	7.34235	9.87253	10.0717	4.82222	3.937	7.66196	6.85318	6.0816	7.26573	5.56101	6.35141	4.55437	5.40097	4.07093	5.45927	10.2056	5.88878	9.34304	6.51341	4.69427	8.71859	9.67583	4.31919	6.38509	6.88727	5.2427	5.74929	6.66268	3.88416	7.1002	9.34792	8.17271	3.54729	4.75618	5.90872	4.02094	6.42568	4.17103	7.68663	4.201	9.33017	4.51874
TCGA-41-2575-01	11.3665	High	11.1551	High	8.38649	9.17407	4.31155	7.16741	9.92982	10.1531	5.1481	3.85483	8.22033	6.5313	7.71895	6.54882	5.47204	5.83733	4.46796	6.35835	4.04401	5.41603	9.87444	6.09252	9.63108	6.72595	4.86623	7.52507	9.71218	4.37037	6.89473	7.03231	5.03363	6.11379	7.3576	3.80982	6.65982	9.56837	8.18556	3.63503	5.13879	6.04479	3.84758	7.26897	4.39256	8.30479	4.1733	8.77937	5.22627
TCGA-06-0214-01	9.01389	High	10.4284	High	8.27841	9.4267	4.42695	7.38111	9.85185	10.4321	4.81908	3.82987	10.114	6.02177	7.77603	7.29054	5.51384	6.91581	4.73096	5.80057	4.09777	5.21584	10.5085	5.98531	9.42736	7.85065	4.75488	8.64068	9.72813	4.07032	6.48844	6.75232	5.02239	5.65046	7.26902	3.7725	6.99917	9.29123	6.78817	3.55799	4.89927	6.71154	4.17788	7.26844	4.21198	9.1703	4.15143	8.91655	4.60076
TCGA-06-5408-01	9.07863	High	10.265	High	8.29679	9.73993	4.21617	7.85454	10.6234	9.09016	4.99323	3.82436	8.45702	6.60335	7.17989	7.13282	6.89229	6.50457	7.35734	7.75686	4.1322	5.33557	9.48509	6.4158	9.88095	8.35132	4.70306	8.69425	9.65782	4.11688	7.22611	6.97708	6.12149	6.0781	7.84745	4.04702	7.51581	10.5798	8.62208	3.48188	4.62332	6.84964	4.6282	8.08999	4.70748	7.77817	4.12812	9.96014	4.63256
TCGA-06-5856-01	8.59209	High	9.93384	High	8.41735	9.62652	4.11614	7.14567	10.2464	10.2136	5.25564	3.79031	9.08817	7.33836	7.38593	7.05685	6.32717	7.44988	5.82206	6.6501	3.83533	5.0949	10.072	5.84309	9.75762	7.39036	4.81814	8.33924	9.72931	4.14491	7.14047	6.98869	5.97901	6.28249	7.72003	4.12691	7.64882	9.84663	8.61043	3.64546	5.20456	7.24906	4.30096	7.98344	4.60816	7.14675	4.00924	9.80009	5.14857
TCGA-06-0211-01	9.51679	High	9.78985	High	7.6403	9.08888	4.42513	6.99021	9.66063	10.1133	5.00104	3.84724	9.64764	6.5728	6.81066	8.50635	5.41843	7.2732	4.77772	5.67282	4.07567	5.15677	10.0985	5.94838	9.27522	7.71425	4.77972	8.41734	9.22799	4.27142	6.04915	6.90546	5.03512	5.47232	7.06549	3.82133	6.747	9.13565	7.61829	3.67773	4.59683	6.45902	4.25458	7.28784	4.34092	6.31776	4.07211	9.77954	4.73293
TCGA-06-0192-01	9.25278	High	9.70398	High	7.19457	9.75611	4.1046	7.04451	9.00183	9.67942	4.67236	4.23342	8.26622	6.18358	6.43889	6.40228	4.83487	8.68033	5.05698	6.17113	3.82549	5.07394	10.4203	5.58916	9.22756	7.08858	4.52311	8.00157	9.55506	4.24034	5.74655	6.8933	5.50094	5.22404	7.55548	4.01751	6.48913	8.50955	7.07686	3.52213	4.10827	6.89426	4.92584	6.48747	4.30228	6.65463	4.29449	9.33148	5.32202
TCGA-06-0402-01	8.87459	High	9.3778	High	8.08005	9.48261	4.4015	6.64674	9.45485	9.4102	5.02647	3.87569	8.95071	6.66459	6.35895	7.23843	5.91631	6.61216	6.2913	5.78037	4.0718	5.70759	9.80887	6.13697	9.53947	7.85032	4.75743	8.34678	9.51985	4.24976	6.09861	7.40401	5.19549	6.00416	6.65793	4.0574	6.21513	8.90195	8.37533	3.54241	4.50288	8.01305	4.21548	7.15297	4.29472	6.62494	4.03312	9.95921	4.53489
TCGA-32-2616-01	8.89253	High	9.27662	High	7.7734	9.61983	4.28778	7.58803	9.90046	9.75113	5.26551	3.88158	9.74202	6.70296	7.76153	7.10189	5.83585	6.97546	4.71201	6.67586	4.41207	5.50452	10.6329	6.008	9.4149	7.497	4.90284	8.07585	9.41245	4.23792	7.16525	6.72395	5.4242	6.34398	7.56899	4.19398	6.81602	9.82511	7.81771	3.34833	5.44603	6.43661	4.05209	7.18862	4.41525	8.31933	4.12094	10.1435	4.91784
TCGA-12-0776-01	8.93175	High	9.18747	High	7.43311	9.721	4.18094	7.46341	8.85007	10.0842	5.15324	4.04264	7.95845	5.55066	7.05768	9.59284	5.27681	8.74408	5.20537	5.66689	3.76908	5.27756	10.1888	5.64279	9.52816	6.55148	4.72041	8.06876	9.8339	4.37072	6.21101	6.82611	5.00139	5.69134	6.87844	4.20327	6.98504	8.7958	7.54255	3.55248	4.76698	7.00341	4.14411	5.8508	4.63175	7.19497	4.12005	8.89321	4.93925
TCGA-12-0692-01	8.45593	High	9.18266	High	6.28972	9.10148	4.24743	6.80598	8.30703	8.91154	4.65585	4.28077	6.08587	6.95446	6.06327	7.44089	5.3088	6.50479	5.12583	4.7063	3.64411	5.76279	9.48311	5.73355	9.16604	6.56821	4.96758	7.59451	9.35961	4.40646	5.72802	6.93389	5.09713	5.42548	7.57265	4.08991	6.14671	8.09511	7.4095	3.71967	4.21255	6.97199	4.19539	6.6902	4.50624	6.03839	4.03665	8.9994	5.4034
TCGA-19-2619-01	9.29827	High	9.09176	High	7.87852	9.76965	4.17779	7.57127	9.84352	10.0819	5.23049	3.89489	9.78159	6.72077	7.80132	6.09982	5.45253	8.20525	5.6586	7.13256	4.16849	5.93115	10.1504	6.57605	9.29406	8.23256	4.90286	8.55131	9.40563	4.12051	7.27908	7.46208	5.21448	6.13573	7.46008	4.0073	6.71798	9.99575	8.2584	3.28758	4.72094	7.07849	4.08608	8.03329	4.46078	7.82763	4.18609	9.2946	5.10518
TCGA-19-5958-01	8.90501	High	8.88363	High	8.21151	9.34887	4.10244	7.80805	9.86122	9.94522	5.80717	3.75433	9.94983	6.64371	6.85755	6.66516	5.84954	7.06345	5.52754	7.26234	3.9576	4.99492	10.1858	6.71744	9.38653	8.28534	4.77548	8.25715	9.45581	4.41322	6.79969	6.86059	5.41634	6.21425	7.49848	3.89119	8.90133	9.9635	8.12112	3.54487	4.35731	6.60992	4.71883	8.53785	4.66752	8.2514	4.06031	9.06035	4.84322
TCGA-06-1086-01	8.55236	High	8.80678	High	6.7153	9.25808	4.23587	6.91961	9.48732	9.27509	4.8285	3.94249	6.33146	5.81582	6.98584	5.31851	4.40174	8.95853	5.479	4.72482	4.0734	5.28772	9.2409	6.00801	9.51552	7.32692	4.97802	8.29736	9.89815	4.2596	6.23377	6.44916	5.14473	5.25616	8.02638	4.18901	5.25632	9.88332	6.64786	3.63852	4.27429	6.62646	4.37058	6.05823	4.31771	7.3765	4.51669	10.4399	6.30308
TCGA-02-2470-01	8.88025	High	8.75657	High	7.96287	9.0865	4.16307	7.54121	10.1341	9.79179	5.22229	3.84289	8.67539	6.62577	7.95701	8.53857	5.08846	6.96718	4.98634	8.17575	4.6468	5.50137	9.71598	6.19902	9.5252	7.42998	4.93615	7.86276	9.30599	4.45317	6.70367	7.06991	5.20303	6.2326	7.35274	3.72174	7.26763	9.45692	8.04971	3.42882	6.27196	6.87134	4.05041	7.79838	4.45034	8.71064	3.85588	8.87653	4.90462
TCGA-19-2624-01	8.38357	High	8.75649	High	7.33785	8.9402	4.2895	7.42196	9.56995	9.32342	5.1766	3.89335	7.81371	6.83243	7.33069	6.86034	5.7067	7.73291	5.37334	6.21133	4.37593	5.61481	9.30609	6.7393	9.36583	8.04285	5.04172	8.24952	9.1085	4.22162	6.72469	7.44834	5.75883	6.14204	7.61645	4.04504	6.5928	10.1217	8.65857	3.46148	6.58728	6.89449	4.08403	8.02112	4.38792	7.80404	4.54946	9.18709	5.30174
TCGA-06-0879-01	8.57715	High	8.73399	High	7.79142	9.61813	4.32031	7.08016	9.54463	9.47129	5.1667	3.99011	9.16502	6.24037	7.70476	5.99861	5.17626	7.4124	5.3404	6.34511	3.97446	5.48198	10.3419	5.72803	9.1946	7.63843	4.90785	8.27068	9.23247	4.45399	5.94382	6.34159	5.08678	5.25439	6.73721	3.76127	7.16426	9.07817	7.41876	3.34749	4.4228	6.14187	4.26191	6.85175	4.24115	6.28582	4.06091	9.31315	4.9574
TCGA-14-0789-01	9.27304	High	8.55598	High	7.8246	9.76429	4.3622	7.42184	10.0291	9.96852	5.22012	4.01085	9.21699	6.12853	7.10788	7.60029	5.03524	6.83926	5.77618	6.97643	3.80782	5.437	10.2217	6.04904	9.34917	7.76475	4.96584	8.92447	9.7327	4.39537	6.28957	6.21029	5.1431	5.80452	7.20726	4.02787	6.87726	9.44464	7.45462	3.3968	4.06955	7.58174	4.8855	6.9448	4.55963	7.064	4.1697	9.95351	5.05502
TCGA-06-0876-01	9.6768	High	8.52708	High	7.37581	9.54323	4.13345	7.0479	9.50611	9.91234	4.9535	3.91398	9.10296	6.54616	7.18434	7.46921	5.19253	7.0728	5.17091	6.03392	4.05414	5.0171	10.3711	5.86416	9.24275	7.44141	4.87347	8.30917	9.34882	4.53258	5.95701	6.02811	5.16143	5.37449	7.37133	3.96764	7.27257	9.35324	7.5757	3.46746	4.73563	6.76842	3.98943	7.23712	4.39897	6.74735	4.14321	9.08814	5.03713
TCGA-12-0616-01	8.60339	High	8.4911	High	6.80359	8.79995	4.44452	6.60617	9.12756	9.82068	4.73271	4.08953	6.34102	5.83884	6.78424	7.15616	5.09274	6.58049	4.19449	5.45177	4.00685	5.19616	9.42675	5.63722	9.30187	6.18806	4.96583	7.74208	9.38238	4.58442	5.84027	7.31094	5.4181	4.92715	6.71477	3.7423	6.23288	8.63666	8.24707	3.63826	5.26451	5.59559	4.10823	6.61906	4.37697	5.33218	4.07709	8.89432	5.00042
TCGA-28-1760-01	8.60975	High	8.48804	High	7.28927	9.62158	4.17788	7.2329	9.30134	9.3935	4.83079	3.9473	8.28638	6.5507	7.1057	6.90915	5.29959	6.80454	5.00518	6.88945	3.62397	5.32834	9.5533	5.99662	9.15193	7.0429	5.03007	8.12077	9.13619	4.22322	6.37423	6.95847	5.41529	5.72452	7.16922	4.06578	6.70305	8.95649	7.91967	3.57411	4.50708	6.19411	4.2714	6.61296	4.51206	6.66574	4.19115	9.35067	4.85551
TCGA-06-0171-01	8.78314	High	8.4269	High	8.0132	8.96873	4.69778	6.70603	9.73361	10.2638	4.94387	4.0117	8.82525	5.93795	7.43739	6.37542	5.28913	5.98673	4.4331	5.68239	4.17275	5.48853	10.0063	5.84304	9.24796	6.7576	4.80476	8.30253	9.55741	4.27982	6.01856	6.51951	4.7126	5.47476	7.37704	3.62199	6.67041	9.22825	6.47731	3.66125	4.76436	6.13765	4.03467	6.72719	4.11507	8.17224	3.96312	9.01549	4.95138
TCGA-14-0790-01	8.61368	High	8.42148	High	8.09136	8.81339	4.24824	7.38599	10.0138	9.96878	5.08795	3.78337	9.52462	6.67626	8.25381	9.29533	6.26792	5.71465	5.79252	6.61224	4.06805	5.96926	9.76361	6.27466	9.37795	8.25692	4.89098	8.55664	9.54584	4.16844	6.76193	7.48359	5.30104	6.12082	7.47864	4.14152	7.75899	10.0061	8.22671	3.78503	4.83174	7.3123	4.74268	7.63874	4.42845	7.24524	3.98108	9.5885	4.86555
TCGA-02-0285-01	8.68074	High	8.37403	High	7.28796	8.99557	4.47296	6.71972	9.35344	9.74887	4.91776	3.82696	9.59027	6.19454	7.04317	7.57212	5.43552	6.6726	5.26077	5.93897	4.22479	5.37355	9.65275	5.87329	9.34765	7.2307	4.74107	8.31004	9.19285	4.33062	5.80956	6.43699	5.0939	5.42514	6.92689	3.82221	6.54578	8.95059	7.77763	3.77372	4.77336	6.88565	4.4342	6.9025	4.22331	6.47088	3.92787	9.37447	4.66317
TCGA-12-0826-01	10.3929	High	6.69722	Low	8.29225	9.65118	4.18089	7.62854	10.3807	9.90508	5.48792	3.94559	8.8715	6.36475	7.10391	6.48416	4.67125	7.84652	5.35684	5.65724	4.06346	5.83884	9.87458	5.89979	9.38571	7.89067	4.98146	8.59813	9.49243	4.52075	6.07684	6.61663	4.97516	5.68188	7.12471	3.9924	7.21442	9.59789	7.0236	3.44788	4.62975	6.60342	4.35033	7.4021	4.42471	7.87172	4.09999	8.96106	4.83181
TCGA-02-0106-01	8.75529	High	6.67495	Low	7.89092	9.50452	4.36175	7.02616	9.27497	9.95278	5.01286	3.93383	9.67131	7.29734	8.34933	9.28489	5.7558	8.31213	5.65169	4.95826	4.13329	5.17886	9.99338	5.43183	9.71802	7.22805	4.8017	8.40561	9.49435	4.46357	6.08058	6.5888	5.22906	6.16215	6.56447	3.78927	6.25079	9.27881	8.61597	3.55217	4.12668	7.2937	4.31144	6.81723	4.245	6.18154	3.9127	9.84946	4.94715
TCGA-28-5219-01	8.69842	High	6.63452	Low	7.5312	9.08663	4.42268	7.40711	9.83329	9.90769	5.03714	4.01239	8.90284	6.60131	7.45121	5.95827	5.6301	6.39297	5.21507	6.95797	3.7466	5.17198	10.0436	5.82421	9.62643	7.76313	4.98494	7.98266	9.05803	4.39645	6.44031	6.8267	5.35355	5.60516	6.92755	4.16847	7.22095	9.53816	7.94625	3.42117	4.0575	5.80473	4.4922	7.45535	4.59078	6.64879	4.03902	9.63591	5.11117
TCGA-08-0356-01	8.7524	High	6.60864	Low	7.87493	9.19866	4.02274	6.97097	9.78053	9.97392	5.04311	3.79109	8.90306	6.08772	7.06096	9.27755	5.27757	7.51202	5.97857	6.12734	3.86717	5.07331	9.73111	5.98349	9.42988	7.61567	4.84655	8.29523	9.29154	4.34251	6.13782	7.5705	5.25189	5.48128	7.15489	4.37734	6.80393	8.98124	7.71464	3.55396	4.52985	7.47588	4.17999	6.94259	4.07144	7.20492	4.12367	9.74358	4.48068
TCGA-14-2555-01	8.78245	High	6.60731	Low	7.97029	8.28819	4.35189	6.46329	10.3102	9.74196	5.29382	4.11324	9.24031	6.6499	8.0623	7.83268	5.08274	5.92635	5.07047	6.02481	5.05444	7.25557	9.60427	6.33285	10.1453	7.14578	5.29545	8.83745	9.91938	4.59998	6.40515	6.31298	4.65209	6.03333	7.08375	4.27577	5.7703	9.9463	6.699	3.62142	4.25157	6.06501	4.33022	6.77795	4.41826	6.53283	4.32666	9.89651	5.09602
TCGA-06-0148-01	8.57123	High	6.59549	Low	7.92257	9.38284	4.32673	7.11269	9.29635	9.56741	4.89399	3.89545	8.44734	6.02418	7.51317	7.18399	5.38066	6.66827	6.19147	5.84572	3.91727	5.44018	10.3804	6.07566	9.43314	7.38544	4.80237	8.12424	9.26264	4.41616	6.41603	6.41371	5.00377	5.71478	7.49576	3.79288	6.52799	8.77754	8.03855	3.57976	4.37608	7.90418	4.22066	6.72459	4.28914	6.32634	3.93119	10.1886	4.84118
TCGA-06-0877-01	9.67252	High	6.53194	Low	7.36132	9.48038	4.05044	7.60269	9.24658	9.59132	5.20249	4.02748	8.37217	6.12586	7.39868	6.66445	4.82115	6.94271	4.86532	6.84472	4.03005	5.55314	10.0721	6.03117	9.5282	7.43788	4.98421	8.36954	9.47344	4.53735	6.24023	6.25535	5.07246	5.3914	7.29213	3.81351	6.97293	9.68675	7.72155	3.34239	4.42515	7.18311	4.39681	6.80014	4.48656	6.19524	4.1027	9.13066	4.93978
TCGA-06-5414-01	8.56562	High	6.51473	Low	7.41261	8.92082	4.25252	7.39794	9.82012	9.97223	5.34111	4.16237	8.88263	6.35174	7.66441	6.0847	5.57413	6.3221	5.09921	6.93482	3.83453	5.04507	10.0061	5.82046	9.62687	7.82591	4.97109	8.0784	9.00518	4.38213	6.7646	6.99326	5.25901	5.75455	6.86502	4.0895	7.34104	9.51197	8.02371	3.44024	4.20836	6.0974	4.88	7.32802	4.55088	6.62748	4.11129	9.50294	4.87149
TCGA-19-5960-01	8.7031	High	6.50013	Low	8.39988	9.47519	4.17336	7.71678	10.0391	10.171	5.30076	3.79683	8.66245	6.723	6.93126	6.40073	7.26074	4.21075	5.05714	6.08243	4.35528	5.56138	10.3267	6.77328	9.75145	7.68471	4.7184	8.91634	9.33867	4.45392	7.93924	7.84372	6.69041	6.2421	8.10067	4.35447	7.49805	10.5218	8.86059	3.76636	5.73569	7.24919	5.08349	8.79075	4.70406	8.49765	4.15657	10.7484	4.58558
TCGA-32-1978-01	8.81416	High	6.48868	Low	7.9291	8.9639	4.14852	7.28901	9.6479	9.87547	4.72487	3.78945	9.38463	6.0384	6.31577	4.55912	5.96519	7.67187	6.14736	6.47855	4.10278	5.48004	9.52604	6.58785	9.29414	8.1211	4.85037	8.75481	9.51655	4.18573	7.04959	7.36584	5.59957	6.41312	7.55738	4.15721	7.33481	9.95421	8.23652	3.58009	4.24229	6.51102	3.97268	7.80015	4.13944	7.32309	4.0963	10.0095	4.9704
TCGA-76-4926-01	8.54078	High	6.40945	Low	7.66127	8.71515	4.41081	6.86517	9.41094	9.6543	5.19723	3.93091	8.70001	6.10158	6.26044	6.90718	5.33671	5.53485	4.54265	6.86717	3.82287	5.18032	9.83618	5.87865	9.15942	7.05788	5.06551	7.8525	9.07748	4.34741	6.37426	6.30553	5.15674	5.27553	6.74373	4.09879	6.94483	9.06834	6.84521	3.4686	4.29417	6.50454	4.68658	7.01629	4.44367	5.95828	4.10851	8.79389	4.81746
TCGA-06-0185-01	8.88572	High	6.367	Low	7.5551	8.83052	4.40676	6.63247	9.15789	10.1839	5.06052	3.85201	9.44051	6.07736	6.77055	8.54798	5.13857	6.00646	5.31957	5.49391	4.21782	5.55576	10.3766	5.87146	9.32307	7.18057	4.87896	7.98781	9.35277	4.3271	6.00458	6.6105	5.10018	5.27551	7.24472	3.79555	6.42558	9.20908	7.31746	3.66318	4.82494	6.7306	4.21198	6.47282	4.16691	6.89236	4.08152	9.70576	4.72887
TCGA-19-1789-01	9.51899	High	6.29416	Low	6.35921	8.67361	4.36393	7.30249	9.16924	9.03786	4.94047	4.1511	7.3342	5.7821	6.54198	5.90964	4.60945	5.16417	4.95064	5.38547	4.0542	5.83951	8.76349	6.30321	8.68786	7.44639	5.22806	6.52322	9.13768	4.4812	5.84301	6.79661	5.55224	5.34863	7.31692	4.22141	6.42652	9.59749	6.86209	3.64089	4.2892	7.78917	4.10998	7.45702	4.84952	6.86065	4.05075	8.82252	5.15605
TCGA-14-1452-01	8.46814	High	6.28578	Low	7.44537	9.86194	4.26316	6.95695	8.42249	9.646	5.01132	4.01336	7.975	5.76997	6.77199	9.1092	4.98895	7.52274	4.67175	5.51015	4.16684	5.66665	9.76772	5.75577	9.14021	7.56115	5.11727	7.90467	9.58441	4.25617	6.42288	7.09132	4.86321	5.47768	7.34082	4.0092	6.05809	8.99881	7.30631	3.49322	3.96852	6.77916	4.57316	6.23574	4.37681	6.46868	4.14731	9.40208	4.65727
TCGA-27-1833-01	8.91126	High	6.2523	Low	7.78977	8.76973	4.36581	6.83515	9.67418	9.88263	4.97589	3.88965	9.71685	6.23089	7.43187	7.55261	5.30228	4.25098	5.26185	5.70463	3.88524	5.40913	9.28256	6.08656	9.16574	7.47439	5.17874	8.18851	9.07896	4.36722	6.53227	6.91111	4.81075	5.49799	6.74796	4.07323	6.90983	9.66007	7.77008	3.51551	4.00397	7.14083	4.30194	7.04192	4.30937	7.05505	4.14709	9.56237	4.55141
TCGA-08-0522-01	8.38734	High	6.19038	Low	7.75925	9.65243	4.53507	7.15441	9.03753	9.54282	5.00137	3.94485	8.40893	6.82062	6.62292	8.38213	5.922	6.66265	8.4084	5.93207	4.07088	5.37215	10.1146	6.35384	9.80753	7.60023	4.74811	8.61347	9.24641	4.35135	6.00521	6.5051	6.12272	5.93384	7.84954	4.18867	6.56076	8.89195	7.86529	3.42322	4.55163	7.18518	4.84944	6.89196	4.3327	6.16938	4.12914	9.58672	5.77459
TCGA-06-0145-01	8.9971	High	6.13529	Low	7.89758	8.61528	4.44914	6.88014	9.07857	10.1128	5.22362	3.94696	9.52306	6.30971	6.22613	5.5097	5.06911	6.09758	5.28852	5.82775	4.00201	5.49191	9.73657	5.53771	8.88737	7.16518	4.96549	8.18312	8.93019	4.37337	6.09161	7.02814	5.05731	5.32219	6.41809	3.80244	6.92493	8.95275	7.76344	3.65997	4.29387	6.38703	4.46988	6.18467	4.59584	6.26842	4.23492	8.80133	4.81714
TCGA-06-0878-01	9.41285	High	6.10333	Low	8.0555	9.79348	4.33989	7.6491	9.92602	9.8338	4.92202	3.99738	8.24203	7.09255	6.72011	7.38164	5.12195	8.13884	6.52035	5.31762	3.99485	5.53388	10.1028	6.15557	9.36682	7.02505	4.90973	8.60301	9.72715	4.26968	6.24101	6.42953	5.15552	5.87286	6.64427	3.84509	7.12679	9.8715	7.44577	3.54062	4.14089	7.08855	4.38536	7.79864	4.43858	7.5926	4.0969	9.16563	4.95295
TCGA-06-0397-01	9.01035	High	6.0148	Low	8.58572	9.68906	4.39455	7.6488	9.71472	9.80499	4.78064	3.92278	7.03342	6.08792	6.86957	6.40334	5.54343	4.96694	7.30117	6.76165	4.02874	5.16475	10.1726	5.82404	9.59413	7.6881	4.81248	8.47892	9.65986	4.30209	6.30325	6.59567	5.96466	6.20147	7.75004	4.02923	6.78915	8.82728	8.04764	3.52833	4.13263	5.89947	4.38679	7.29013	4.51623	7.26903	3.91839	10.0022	4.90646
TCGA-08-0354-01	9.13389	High	5.98157	Low	7.23371	9.16547	4.31971	6.54547	9.78573	9.73185	4.88532	3.70371	8.38684	5.32634	6.61525	7.59362	5.12114	5.23812	5.72354	6.41035	3.85164	5.09012	10.139	5.42868	8.85881	6.67762	4.84592	8.06828	9.22884	4.44412	5.74445	7.02054	4.80075	5.41831	7.31576	4.14053	6.51362	8.92266	6.96168	3.83563	4.30962	6.07347	4.06675	6.32914	4.71307	5.75114	4.30146	9.08561	4.8848
TCGA-08-0531-01	8.564	High	5.83118	Low	7.85465	9.70349	4.17016	7.23551	9.88732	9.79985	5.06756	3.82723	9.37981	6.27317	7.50388	7.09256	5.62907	5.08553	5.27089	6.17728	3.67191	5.27896	10.2506	5.90852	9.24959	7.68301	4.83319	8.20719	9.28424	4.41539	6.4598	6.4946	5.07131	5.44375	7.54036	3.72309	7.36492	8.88317	8.08652	3.53351	4.57738	6.83958	4.21079	6.25212	4.09527	6.30969	3.85083	9.07738	4.7703
TCGA-02-0023-01	10.055	High	5.7928	Low	7.01891	9.05192	4.00198	6.63321	9.16916	9.98439	4.75179	3.85673	8.26473	5.39833	7.1649	6.49119	4.81445	4.53264	5.06911	5.67207	3.97188	4.96437	10.0462	5.74432	8.9836	7.11301	4.94895	7.56411	9.24534	4.52298	5.75397	6.46021	4.94632	5.1322	7.01674	3.98606	6.72349	8.90215	7.26383	3.58633	5.25317	6.2963	3.79634	6.58437	4.33376	7.28656	4.18945	9.09573	4.9032
TCGA-08-0511-01	9.06336	High	5.64411	Low	7.92182	9.55876	4.16978	7.14919	9.53386	9.77857	4.99613	3.70844	9.18046	6.21044	6.90648	6.65061	5.65476	7.28524	5.14611	5.84589	3.87345	5.0695	10.2252	5.45709	9.41995	7.74146	4.66314	8.42182	9.15887	4.38886	6.1438	6.65794	5.21467	5.6339	7.28121	4.06994	6.39855	8.89226	8.0106	3.58964	4.91072	6.59556	4.49612	7.32784	4.17658	7.00961	3.92692	9.50314	4.98065
TCGA-02-0269-01	9.74476	High	5.64153	Low	7.22587	9.44316	4.19513	7.4918	8.76975	9.21996	4.58831	3.98638	7.07026	6.3072	6.60456	5.62685	5.14677	6.80356	6.7732	5.22816	4.04395	5.54072	9.40306	6.43998	9.04181	8.12755	4.81877	8.13649	9.21709	4.2667	6.16386	7.06716	5.68603	5.59509	7.85477	3.68115	6.61585	9.39179	8.08884	3.48426	4.36246	7.66531	4.54768	7.21448	4.38351	6.62707	4.17556	9.54689	4.84545
TCGA-06-0216-01	8.52407	High	5.42287	Low	7.07532	9.79638	4.26098	7.06832	8.4827	9.62406	4.9287	4.11619	8.54397	6.05716	6.49055	7.05299	5.32938	5.98407	5.26026	5.90203	3.80113	5.03975	9.61689	5.91882	9.3304	7.01029	4.80939	8.30408	9.22484	4.35877	6.17246	7.46757	5.26596	5.45516	7.68846	4.23673	6.53752	8.56887	8.01522	3.70188	4.68937	7.12344	4.06867	6.81122	4.42531	7.02023	4.37674	9.66141	4.92479
TCGA-08-0246-01	8.43379	High	5.27271	Low	8.14948	9.27432	4.0825	7.70959	9.8103	9.64414	4.88064	3.96202	9.14076	5.70801	7.03566	5.29593	5.0307	5.00157	4.75255	6.32589	3.76766	5.26004	9.66343	5.51016	9.36402	7.24257	4.74592	7.97181	9.36691	4.44749	6.33959	7.10222	4.94612	5.52029	6.92692	4.15411	6.30868	9.46932	7.82832	3.5346	4.08304	7.12126	4.28049	6.81444	4.37535	7.16536	4.26053	9.28745	4.78999
TCGA-19-1791-01	8.97806	High	5.21347	Low	7.89466	9.30993	4.05966	7.03709	9.46764	10.1382	4.99065	4.08919	8.01488	5.56291	5.8662	4.88067	6.15023	3.96349	4.3161	5.95052	3.92025	5.09488	10.2372	5.72159	9.24274	6.67988	4.98643	8.06149	9.16552	4.26522	6.31133	6.76346	4.97681	5.45069	7.5479	4.38601	6.66493	9.35502	7.65233	3.67327	4.35402	7.00132	4.15802	7.30361	4.57541	7.49385	4.19855	8.83722	4.67429
TCGA-27-2526-01	8.74078	High	5.13187	Low	7.6843	8.80417	4.41451	6.88469	9.97985	10.2512	5.2242	3.88094	9.55098	6.14594	8.03924	5.90862	5.49963	5.57806	6.08774	7.21922	4.16767	5.28993	9.92175	6.33735	9.25254	7.42082	5.16814	8.05626	9.14938	4.36749	6.59426	7.23513	5.06002	6.07747	7.41533	4.14799	7.23969	9.40838	7.55998	3.40757	4.19944	6.89014	4.24985	6.87192	4.38858	6.47143	4.24661	8.61065	4.73657
TCGA-28-1757-01	9.78107	High	5.09843	Low	7.26842	9.18509	4.35886	7.14974	9.03481	9.67727	5.01628	4.09763	8.89294	6.28453	6.74519	6.26237	5.28126	5.3795	5.61295	6.29569	3.99687	4.8783	10.152	5.80217	9.15693	7.00611	5.12558	7.62287	8.97253	4.32635	5.66892	6.40139	4.95561	5.37156	7.1851	4.07325	6.95384	8.70428	7.74829	3.81597	4.37466	5.97111	4.11936	7.11269	4.71856	6.52843	4.10305	9.07569	4.87326
TCGA-08-0352-01	9.35215	High	5.07245	Low	8.03279	9.65327	4.31138	7.44602	9.60203	9.77263	4.5662	3.75582	8.56459	6.32849	7.05687	7.25103	5.41486	6.60434	6.02058	6.06411	3.69515	5.64925	9.79104	5.92027	9.4665	7.65735	4.7424	8.40988	9.21886	4.44054	6.36644	7.04635	5.0003	5.8776	7.38099	3.87221	6.6395	9.1608	7.30123	3.52931	4.91215	7.10536	4.23718	7.34645	4.4081	7.36278	3.94279	9.13148	4.56486
TCGA-06-2563-01	9.34741	High	4.91533	Low	8.31672	9.13479	4.16569	7.29624	9.96661	9.88331	5.39497	3.82752	8.9084	6.82509	8.17542	6.47503	5.26735	8.09319	8.03633	6.54992	4.36376	5.76795	9.60923	6.24679	9.49348	8.5132	5.02633	8.3738	9.48518	4.30475	6.53153	7.5127	5.15895	5.97661	7.67416	4.1058	6.88391	9.56733	8.18298	3.45576	4.73217	6.22977	4.47291	6.98323	4.57953	7.69654	4.03333	9.87545	4.73246
TCGA-06-0169-01	8.51706	High	4.84122	Low	6.5401	8.36845	4.41028	6.50683	8.81567	9.7463	4.8038	4.08484	8.01054	6.18519	7.55718	6.93561	4.8479	6.43717	5.43456	6.00829	3.93003	5.51984	9.74825	5.48021	8.79656	6.22169	5.05321	7.73796	9.07092	4.50981	5.64394	5.5387	5.2201	5.06113	6.72618	3.79043	6.79529	8.44803	6.38566	3.73254	4.7712	6.10813	4.3249	5.54668	4.33175	5.57001	4.10263	8.14541	5.15213
TCGA-27-1835-01	8.9983	High	4.68659	Low	7.65244	9.47404	4.21656	7.88592	9.76731	9.54407	5.24379	3.87879	6.72299	6.00215	6.41585	4.41761	5.60595	8.30909	5.83752	6.47303	4.19301	5.90131	9.28823	6.46479	9.42627	8.23736	5.06062	8.13176	9.37855	4.31159	7.32805	7.44184	5.75912	6.39994	7.54392	3.65723	7.51484	9.9419	8.6021	3.73858	4.36862	8.12185	4.37965	8.01358	4.37902	8.1131	4.06918	8.99853	4.96921
TCGA-14-0786-01	9.56202	High	4.42325	Low	7.39848	9.37303	4.28866	6.96106	9.80316	9.71784	4.9553	3.8283	8.12853	6.24313	7.76401	6.41353	4.97902	6.60107	4.58515	6.17049	4.15142	5.29015	9.97198	5.85828	9.38019	7.78805	4.9876	7.95351	9.64268	4.47516	6.27213	6.99056	4.98112	5.40627	7.16381	4.18307	6.46054	9.30957	7.38751	3.5893	4.14637	7.08218	4.06235	7.0486	4.44982	6.38826	4.06639	9.71007	4.85331
TCGA-12-3653-01	9.5615	High	4.33386	Low	8.40285	9.74021	4.1928	7.89216	10.4843	9.71226	5.42875	3.85612	8.88254	6.47681	8.44891	5.73534	6.13235	6.02146	6.79063	6.87432	4.89677	5.63757	9.70212	6.04243	9.6848	8.68059	5.01335	8.91975	9.76366	4.15486	7.09315	8.59969	5.32436	6.80558	7.44887	4.75769	7.37304	10.5229	8.49244	3.68704	4.1054	6.99513	4.46714	7.9171	4.55932	6.81937	4.4058	10.1427	4.88559
TCGA-02-0024-01	3.832	Low	4.09887		7.61043	9.11105	4.51549	7.40878	8.36194	8.04675	4.88626	4.04971	3.72902	6.60915	7.10587	4.35662	6.15781	7.90157	7.84095	6.10653	6.26899	5.35607	9.65316	6.08002	9.44546	7.57312	5.105	8.40898	9.6007	4.4546	6.55367	6.74495	5.81602	6.55135	7.66294	3.941	6.40003	9.59379	9.05847	3.71916	4.40167	5.89276	4.20097	7.84546	4.31866	9.01666	4.33801	10.3311	5.70464
TCGA-02-0046-01	4.01306	Low	6.81911		7.00431	8.4163	4.80684	5.25897	8.83013	9.75882	5.13613	4.09791	4.62974	6.53655	6.06509	5.94911	5.17952	5.33894	4.71353	5.11152	4.80616	6.06545	10.3848	5.70381	9.3466	5.86562	5.25005	6.98536	9.31057	4.51261	5.92141	6.18981	4.95873	5.72358	5.03819	4.18644	5.16284	7.93909	6.58525	3.74712	4.59533	5.35695	4.7212	6.49975	4.28333	6.78986	4.25312	9.64552	5.88009
TCGA-28-5213-01	4.12593	Low	6.06786		7.38802	8.84911	4.69829	6.30933	9.70072	9.85323	5.12446	4.23308	3.50221	7.42707	6.71446	10.7244	5.08304	4.59308	5.36814	4.97805	4.27098	5.1991	9.03245	5.59255	9.25904	5.96186	4.78553	8.4478	9.15029	4.7956	5.76979	6.1862	5.25609	5.46566	5.13681	4.58978	4.39295	9.79244	8.71726	3.66739	4.27399	6.08341	3.98528	6.04724	4.61516	8.799	4.10449	9.46368	5.22611
TCGA-28-5208-01	4.226	Low	6.71064		6.09557	9.0966	4.54134	6.2354	8.54173	9.5472	5.04124	4.31693	3.87604	6.57735	6.0244	9.21488	5.45442	4.88252	5.09681	5.14266	4.22408	5.21577	10.6113	5.35186	8.95169	6.38562	5.07979	7.79648	9.31529	4.67736	6.11554	5.81818	5.37746	5.57866	5.70457	4.15833	4.69993	9.15911	7.25601	3.59336	4.72302	6.204	4.33819	5.93649	4.52762	6.52572	3.98595	9.88595	4.92126
TCGA-02-0047-01	4.3954	Low	4.41643		9.32551	11.5467	4.24414	7.00709	8.08458	9.28984	5.40157	4.15395	4.04666	8.32829	5.71203	11.0129	6.2316	3.44779	5.20274	3.92466	4.12564	5.72539	10.0943	5.75439	9.23743	6.90948	5.26352	7.74715	9.41275	4.73614	5.89277	6.16655	5.715	5.61559	6.23996	4.06565	6.34793	7.31527	7.63069	3.72732	4.76917	4.30197	4.62604	6.7012	4.76746	5.57682	3.93082	9.31894	4.98688
TCGA-02-0058-01	4.40911	Low	6.53501		6.81865	7.29082	4.75271	5.177	7.59737	8.96373	6.06822	4.20439	6.04727	6.89152	6.08905	8.20778	5.61677	4.38184	4.37135	4.8932	4.66834	5.65181	9.64308	5.50304	9.73832	5.48796	5.51373	6.98699	9.43648	4.54113	5.55371	6.30939	4.84657	5.71708	4.87676	4.1029	4.88599	8.77783	8.27722	3.96058	4.66907	4.87735	4.18436	4.7956	4.85035	7.20811	4.46059	10.2356	5.14104
TCGA-28-5216-01	4.4986	Low	7.71275		8.07429	10.1046	4.3591	6.77981	8.73371	10.6969	5.00329	4.04051	3.51135	7.76534	6.7584	9.45246	5.8935	4.52557	5.91541	4.61698	3.77611	4.59686	10.9349	5.98229	9.74225	7.43069	4.85008	8.22941	9.98699	4.47178	7.50073	6.94158	6.22834	7.07625	5.97948	4.69437	5.1272	9.52267	8.43585	3.571	4.44288	7.02397	4.09956	7.12943	4.43865	6.82313	4.12466	10.8363	5.65598
TCGA-02-0021-01	4.54238	Low	4.17937		7.28964	10.5249	4.11064	7.42631	9.61052	8.99922	5.24316	3.99886	3.81048	7.35151	6.73364	6.15968	7.44174	4.87815	9.16272	4.54927	4.90851	5.60491	10.204	6.44626	10.1246	7.44566	5.05998	8.07074	9.54214	4.35693	7.69813	7.31337	7.50801	7.53862	6.43193	3.85966	6.57026	9.3223	9.30261	3.95072	4.30529	5.19629	4.55783	7.31815	4.52613	7.3047	4.43619	10.9948	6.82352
TCGA-06-5417-01	4.77971	Low	8.95171		7.27589	10.0376	4.3898	7.17659	9.8859	10.1066	5.81926	4.01345	7.03086	5.79494	6.87298	5.27076	5.46232	5.77502	4.6971	6.3641	3.86551	5.15189	10.0768	5.82184	9.77811	7.09232	5.06903	8.35161	9.55503	4.50828	6.65563	6.92911	5.38581	5.19208	7.15779	4.01701	7.27551	9.7639	8.38347	3.40651	4.66294	6.56022	3.9188	6.79248	4.69934	7.46205	4.44554	10.6307	4.79779
TCGA-27-1832-01	4.82084	Low	6.24305		6.36455	8.82541	4.25747	7.27097	8.33948	9.54039	4.68242	3.8679	6.34025	5.97939	7.15344	9.51876	5.44133	5.94576	5.12836	6.42225	3.73132	5.48383	9.91138	5.53449	8.77149	6.92303	5.00313	7.48263	9.14341	4.27056	5.95185	6.4245	5.43444	5.52616	7.68149	4.17524	7.09821	9.08834	6.40745	3.58672	4.25363	8.28186	4.47543	6.32311	4.25517	6.00551	4.4861	8.75608	4.87406
TCGA-02-0080-01	4.8409	Low	8.09603		6.49593	8.77475	4.43801	7.10448	9.15998	9.88055	6.10533	4.04968	8.35171	5.25273	6.91416	4.38124	4.95418	6.53706	4.69838	5.60556	3.84088	5.14269	10.069	6.09031	9.15182	7.14214	4.96015	8.10426	9.60866	4.64915	6.23328	6.93218	5.48795	5.52041	7.27465	3.89716	7.4795	9.18991	7.71889	3.73103	4.54568	8.30013	3.83823	7.35353	4.40082	7.02434	4.31171	10.4201	5.34735
TCGA-76-4925-01	4.90554	Low	9.20427		7.53685	9.8911	4.28979	7.26807	10.0419	9.96551	5.60615	4.23602	7.39673	5.66355	6.82545	5.24419	5.77927	6.23569	4.58557	6.92676	3.91514	4.84971	9.88134	5.90679	9.71341	7.5803	4.90985	8.63171	9.79252	4.38698	6.95828	6.92506	5.16725	5.4913	7.39943	4.40537	7.06942	9.93639	8.3276	3.73032	4.054	6.45211	4.22083	6.85801	4.62332	7.21399	4.27993	10.507	4.58577
TCGA-02-0456-01	4.93596	Low	7.82241		7.92652	10.0043	4.28379	7.79717	9.18208	8.97374	4.92773	3.66437	5.81328	6.78426	6.2603	10.4912	5.99598	6.52623	5.20129	4.9354	3.93931	4.92447	10.2082	5.56652	9.58863	6.68544	4.75288	8.58082	9.58832	4.39045	6.69306	6.77673	6.14646	6.06137	6.77358	3.87406	6.82501	8.71909	7.82819	3.60935	4.16225	6.6104	4.13813	6.99791	3.99709	7.18337	4.02516	9.83755	5.06032
TCGA-02-0033-01	4.95645	Low	6.56588		7.2333	6.6663	5.03747	5.52466	8.5225	9.55676	5.30503	4.10095	4.51534	6.14248	5.60629	8.90238	4.59289	4.49138	5.16932	4.59723	5.16405	6.46467	9.73901	5.52793	9.1859	5.49021	5.75756	6.93748	9.01542	4.55066	5.6414	5.24175	4.77346	5.61493	4.77043	4.44629	4.63788	8.25723	6.22868	3.88108	4.62689	4.74441	4.2551	5.51951	4.52911	5.62475	4.34259	8.07044	5.14078
TCGA-02-0432-01	5.01081	Low	8.30134		6.71862	9.68482	4.41607	7.49909	9.62957	9.73805	5.40935	4.03069	6.62324	5.51774	7.84899	4.13473	5.02832	4.34538	4.54923	5.86613	4.20743	5.23791	9.55615	6.64623	9.4174	6.43839	4.77881	8.67017	9.70594	4.41995	5.95413	6.79135	5.32613	5.75889	7.08092	3.84586	7.35913	9.1533	7.80942	3.54671	4.73003	7.96018	4.1157	7.62091	4.41876	8.0139	4.14359	9.10505	4.61667
TCGA-02-0011-01	5.01119	Low	4.11145		6.62632	9.71916	4.46478	6.65855	8.25181	8.32118	5.01006	4.04925	4.0863	7.19495	6.30957	4.85387	6.77205	3.38108	4.71223	4.3166	4.15331	5.7246	10.531	6.43616	10.0229	6.84474	5.78711	8.46803	9.9993	4.39185	6.79684	7.30947	6.10119	6.61171	7.923	4.43728	6.08164	8.88201	8.41726	4.04978	4.27931	5.36099	4.73622	7.29515	4.71977	5.68577	4.60141	10.9131	5.1531
TCGA-02-0054-01	5.05953	Low	6.2389		7.62927	8.48625	4.66482	5.6786	8.47489	9.29902	5.24032	3.98294	9.59751	6.39152	5.61512	12.2734	4.52955	5.59006	4.69398	4.58724	4.97495	5.7446	10.2917	5.42086	9.39787	6.61758	5.44421	7.68831	9.77912	4.54951	5.62425	5.80058	5.09598	5.09132	5.80516	4.62316	6.12498	8.65576	6.17604	3.71905	4.34361	5.01	3.93031	6.08415	4.70765	6.78988	4.62748	8.77559	4.95388
TCGA-02-0007-01	5.17273	Low	4.20767		6.47919	10.0667	4.6237	6.77519	7.16747	9.38556	5.56916	4.18862	4.39848	7.97582	6.31703	9.54863	6.06288	3.86307	5.74552	4.8746	4.46641	5.58704	9.96852	5.67139	9.84798	7.1173	5.39092	7.13635	9.58803	4.57836	6.01096	6.03307	6.09115	5.93782	5.21135	4.13201	6.12032	8.41226	9.20398	3.95997	4.69071	5.38808	4.11749	6.76439	4.55332	6.63383	4.39835	9.42746	5.01148
TCGA-06-0130-01	5.17941	Low	8.39559		7.91155	9.14414	4.46609	7.26538	9.38678	9.49421	4.99713	3.89311	9.01929	7.11433	6.85179	9.88578	5.12988	9.08451	5.94491	5.86607	4.32923	5.6171	9.90433	5.61524	9.45509	7.03217	5.01563	8.48881	9.28837	4.14943	6.21651	7.01103	5.46466	6.09887	7.25145	3.8725	7.06209	8.96214	8.04768	3.74364	4.39996	6.47021	4.65409	6.52785	4.04509	6.53128	4.15932	9.09908	5.25
TCGA-06-1087-01	5.18031	Low	7.31165		7.24625	9.79871	4.22411	6.62304	9.4499	7.74029	4.98563	3.72888	3.95313	6.13726	7.19723	6.9176	6.59663	9.40166	4.62299	4.97056	4.29157	5.75214	9.61265	5.62826	9.53002	8.16868	4.92267	7.71699	9.802	4.25126	6.25501	7.86471	5.85496	6.41277	6.92075	4.23385	5.09943	9.86042	7.5719	3.66904	6.91479	6.66721	4.1777	7.3294	4.47362	7.73249	4.18711	10.6827	5.29618
TCGA-02-0038-01	5.18978	Low	3.83781		6.64086	9.7057	4.5197	6.99336	7.98363	8.82836	5.36149	4.09311	3.92637	7.65382	5.96114	12.3294	7.33376	7.08259	6.17632	4.80991	4.12055	5.23121	9.28369	6.137	9.55257	7.83437	4.98835	8.32222	9.62587	4.43625	7.00048	8.09936	7.18141	6.29766	7.19774	5.1678	4.95942	8.08977	9.56468	3.71347	4.4366	5.72935	4.4934	7.44725	5.15494	5.83923	4.44237	11.1328	6.4528
TCGA-02-0258-01	5.27754	Low	7.68022		6.45836	9.50475	4.35205	7.35895	9.3938	9.37683	5.3658	3.80578	7.24974	5.64937	7.30487	5.35267	5.14592	5.28775	4.56367	6.69617	4.03727	5.23114	9.33879	6.3	9.2446	6.50601	4.91554	8.07274	9.91232	4.57079	6.321	6.78568	5.65622	6.02163	7.5343	3.92422	7.23139	9.26284	8.23242	3.52166	4.87531	7.39802	4.03812	7.93243	4.32457	7.85839	4.0683	8.9951	5.56814
TCGA-16-1460-01	5.34803	Low	7.42599		5.94732	8.90786	4.23231	6.61274	8.90363	9.44992	5.39665	4.3619	7.67335	5.37279	6.59612	5.45115	4.48112	6.68647	4.34916	5.57987	3.77624	5.26357	9.30695	5.82841	8.72107	6.87772	5.30834	7.64311	9.09441	4.53726	5.90497	6.15479	5.08871	5.32151	7.06254	4.29881	6.37798	7.91377	6.85109	3.4427	4.66999	7.44615	4.50592	6.78469	4.12798	7.07198	4.26252	9.29993	5.25517
TCGA-06-0221-01	5.39793	Low	9.26779		7.71578	7.60282	4.67612	5.66303	9.60351	10.4257	5.02488	4.12234	10.1187	5.56414	7.14299	6.68495	4.75832	4.69475	4.70696	5.4163	4.97296	5.02142	10.4046	5.26219	9.32129	6.19408	4.94755	8.28488	9.49234	4.65832	5.6694	6.1069	4.87705	4.76445	5.4092	4.00257	5.67269	8.89257	6.56924	3.67817	5.84669	5.67899	3.95652	6.0736	4.27848	7.93729	4.41727	8.76961	5.0454
TCGA-06-1805-01	5.40977	Low	7.87507		6.62268	9.00502	4.36198	6.52103	9.10052	9.96181	4.58896	3.98358	8.27723	5.15212	6.49626	7.50261	5.25144	7.65141	4.90204	5.20484	4.03756	5.45101	9.50665	5.80916	8.985	7.17163	5.07645	8.05063	9.34046	4.13818	5.91686	6.69901	4.93039	4.98647	7.22181	4.26564	6.2224	9.09057	7.73399	3.60903	5.11057	6.53056	4.12638	6.6503	4.33989	6.53272	4.28918	8.86021	5.02428
TCGA-02-0003-01	5.42112	Low	7.11462		6.84261	9.61918	4.60795	6.52149	8.72387	9.43372	5.32335	3.97601	4.02529	6.51014	6.18757	8.63634	4.94369	6.54665	5.1439	4.52614	4.27609	5.69882	10.7669	5.63715	9.01606	6.82931	5.20488	7.96109	9.51584	4.3923	6.35728	6.60304	5.15902	5.78319	6.81506	4.00254	6.14009	8.68154	7.18088	3.61891	4.25406	5.58701	4.41118	6.11121	4.61924	7.35845	3.95441	10.3824	6.49845
TCGA-28-5209-01	5.42366	Low	6.36306		7.45369	9.75317	4.63245	6.37591	9.70535	10.5201	5.10581	3.961	3.45851	7.21375	7.12356	10.8912	5.59444	4.6885	6.14775	4.74062	4.80812	4.88893	10.6771	5.49301	9.76311	7.09019	4.83909	7.76853	9.4878	4.59881	6.38204	6.24575	4.92582	5.58914	5.90006	4.20794	5.10546	9.59741	9.09691	3.60018	4.01618	5.80812	4.19207	7.16785	4.23566	8.87727	4.0631	10.0452	5.35892
TCGA-02-0057-01	5.42642	Low	6.76641		7.48183	9.36991	4.45697	7.05743	9.27485	9.01631	4.95859	3.90481	5.04924	6.70457	5.63263	11.051	5.58533	8.15884	6.75248	4.51043	4.91015	5.79183	10.0829	5.76751	9.73857	8.13244	4.91276	8.15747	9.32429	4.3963	6.16495	6.95105	5.4374	5.96986	6.74935	4.4188	6.48017	9.43608	8.33785	3.63843	4.2987	4.92969	4.30982	7.95857	4.67639	8.04331	4.31084	10.099	5.28754
TCGA-19-1788-01	5.43481	Low	8.1942		6.51645	8.85637	4.23134	6.6034	9.25154	9.68279	5.78193	3.94209	8.8501	4.67999	7.36739	5.91446	4.85429	4.88174	4.2613	5.60277	4.04983	5.14515	9.4285	6.18527	8.82312	7.20337	5.01282	7.90954	9.34846	4.59448	5.50361	6.70162	5.08252	5.07467	7.60369	3.76935	7.65972	8.41841	6.71331	3.71065	5.99842	7.0955	4.10017	7.04529	4.35906	8.34795	4.43407	8.95304	5.1674
TCGA-02-0104-01	5.43665	Low	8.24027		7.77475	8.51098	4.3386	5.7269	8.7337	9.1291	5.57933	4.07681	6.7538	5.41568	8.00694	6.86278	5.76252	4.65976	4.14089	7.17819	5.08057	5.4166	10.3314	5.36026	9.53094	7.12037	5.08535	8.42641	9.3402	4.5777	5.58042	7.53387	5.00681	5.47609	6.79398	3.82509	6.27819	9.96103	7.71687	3.71145	7.14357	5.95449	3.97117	6.64972	4.45634	7.05676	4.4764	9.20664	5.22723
TCGA-02-0087-01	5.46099	Low	8.84637		6.03674	8.67953	4.20999	6.45211	8.76498	10.1117	5.42715	4.04191	7.18189	5.43302	6.23047	6.00831	4.69509	4.69361	4.66471	5.86336	3.61103	5.46212	9.50366	5.89943	8.60141	6.74618	5.05935	7.08598	9.17045	4.59706	5.70089	6.09655	5.15244	4.88982	7.15151	4.09638	6.68863	8.51526	7.23161	3.71708	5.61688	7.95229	4.4121	6.8433	4.43683	6.89285	4.2046	7.6396	5.315
TCGA-12-0618-01	5.48137	Low	6.01319		7.28761	9.16251	4.29866	7.0978	9.76643	9.70655	4.62151	3.87572	6.59937	5.65536	6.78867	7.82787	5.81674	6.86147	4.5692	5.60537	3.80266	5.23186	9.64109	5.84424	9.26384	7.18691	4.80526	7.06617	9.31495	4.29637	5.57879	7.1678	5.36406	5.21567	6.53888	3.78133	6.17095	9.04962	6.61107	3.69176	6.99449	5.62583	4.06264	7.57181	4.25939	7.04606	4.23113	8.70706	4.82817
TCGA-12-0773-01	5.48282	Low	9.90355		7.61305	9.73484	5.03014	6.84315	8.48512	9.12233	5.34789	4.1781	9.07557	5.95215	7.39428	7.43462	5.74748	5.35866	5.02087	6.15035	3.87943	5.23766	10.4764	5.34949	9.51669	6.63668	4.91475	7.28045	9.31166	4.51483	5.7925	6.79558	4.84092	5.32141	6.01357	3.87899	6.28167	8.11963	7.47269	3.91386	4.71091	5.25569	4.64521	6.18003	4.81435	6.20047	4.60141	9.52296	4.88814
TCGA-14-0871-01	5.51659	Low	7.93879		5.26746	9.9683	4.21854	6.99924	8.84091	7.18576	4.8757	4.0615	3.71496	7.2359	6.57482	7.25131	5.90906	8.39778	6.13305	5.23151	4.31405	6.01774	10.2806	6.8705	10.3447	7.63492	4.91544	8.39924	10.1723	4.39362	6.42153	6.98616	6.45769	5.91873	7.62464	3.8134	6.73115	10.4214	7.74471	3.60503	4.35685	5.92943	4.39889	6.78136	4.41893	7.42432	4.28735	11.2902	5.05228
TCGA-06-2569-01	5.5913	Low	8.87084		5.79177	10.5163	4.24748	6.88456	9.30484	7.95084	5.17989	3.93225	3.88339	7.47055	8.36219	8.27182	6.17224	10.3668	5.54204	6.62501	4.06661	5.41938	10.3685	6.48038	9.78337	7.86159	4.95686	8.52377	10.3871	4.25833	6.9416	7.82296	5.62821	5.98977	7.49934	4.61961	6.87873	10.3029	8.33736	3.74	4.23719	7.96117	4.81251	7.28872	4.36534	7.31877	4.41115	9.49235	5.07908
TCGA-08-0351-01	5.60411	Low	8.55071		6.88484	9.0878	4.13242	6.91606	9.58058	9.95617	5.89508	3.9634	9.00179	5.09241	7.28933	6.46557	4.8871	4.36465	4.17892	5.90025	3.80307	5.30313	10.1037	5.81657	9.0736	7.14292	4.97724	7.2777	9.63627	4.76536	5.8396	7.04063	5.10547	4.93778	6.83226	4.13546	7.03979	8.66478	7.10584	3.66878	5.94699	6.98969	4.2473	6.77053	4.54848	8.15552	4.19039	9.65368	4.58645
TCGA-06-1084-01	5.60976	Low	6.39304		7.92692	8.81925	4.29708	6.29396	9.9926	9.89907	5.05948	4.24084	7.11982	6.29141	7.05541	7.53351	4.97126	7.37279	5.27794	6.48492	4.07617	5.75983	10.3039	5.17412	9.28017	6.48739	5.23776	7.64955	9.81056	4.22805	5.23404	5.98764	4.42374	4.97289	7.46568	3.98153	5.53222	9.17993	6.52114	3.77696	4.30841	5.37325	4.11207	6.14989	4.32379	7.43838	4.6068	8.6661	6.38497
TCGA-14-1456-01	5.61681	Low	8.21422		7.43948	8.78897	4.32207	7.02689	9.86536	9.86826	7.51938	3.86323	8.82587	5.48196	7.65312	5.5246	5.16265	8.05206	4.63582	6.43398	4.25568	5.57925	9.90721	6.33524	9.51639	7.68391	5.01136	8.50916	9.75511	4.33256	6.19585	7.26531	5.144	5.71399	7.16382	4.07239	7.331	9.5796	7.37612	3.38939	4.54315	7.59409	4.01272	7.20519	4.30046	7.5955	4.12736	9.49956	5.00285
TCGA-06-2567-01	5.63172	Low	7.61129		8.27846	9.07577	4.19051	7.61634	9.37124	10.2517	4.87047	3.73865	9.78926	6.22637	7.15554	6.02353	6.64642	7.31104	5.40684	6.40529	4.53782	6.18374	10.6241	6.05118	9.42989	8.10217	4.97881	8.46081	9.50107	4.11106	7.19349	7.68345	5.40599	6.70555	7.98965	4.09868	6.9409	10.0107	7.89814	3.56362	4.85031	8.78537	4.25583	7.1862	4.24205	7.83187	4.32361	8.51898	4.84353
TCGA-15-1447-01	5.66034	Low	6.14615		6.78776	9.52275	4.16442	6.77431	9.97241	8.74599	4.84535	4.03819	8.28195	5.76925	7.36846	6.28371	4.92406	6.23617	5.58798	5.17025	4.22307	5.19368	10.0779	5.78918	9.03705	7.71999	5.13256	7.30836	9.53488	4.41873	5.75447	7.07262	4.97752	4.94612	6.80211	4.1728	5.67687	9.00242	7.86797	3.50366	5.69219	5.83139	3.78344	6.84036	4.22447	7.92069	4.42589	9.13504	4.9169
TCGA-08-0512-01	5.67677	Low	6.52747		8.12767	9.76707	4.43158	7.18198	8.96481	9.80868	4.85626	3.83505	7.69816	6.24481	6.53124	7.85023	5.47563	6.87401	4.70112	7.48876	3.96004	5.28182	10.2071	5.59955	9.48116	6.93645	4.73465	8.18434	9.23381	4.30916	6.77828	6.51773	5.24887	5.95731	8.09324	3.94652	6.58609	8.92083	7.11318	3.59026	4.20529	6.48742	4.28226	6.95833	4.41903	7.1441	3.96742	9.16287	5.05566
TCGA-06-0178-01	5.6827	Low	7.5318		8.0177	7.63792	4.54657	5.8076	8.82582	10.5997	6.40047	4.0647	9.85825	5.89913	7.4909	8.4497	5.07401	4.88865	4.91019	6.06821	4.05451	5.24492	10.2811	5.5414	9.12234	5.92267	4.94667	8.02418	9.40421	4.62389	6.00297	6.23643	4.85884	5.44892	6.04667	3.85346	5.59436	8.79857	6.84516	3.63585	4.96569	5.86794	3.93693	5.90947	4.23396	7.28957	4.3332	9.10665	5.34745
TCGA-02-0026-01	5.68955	Low	7.61023		7.06743	9.08767	4.16106	6.83304	9.45996	9.43952	4.96209	3.95049	8.07722	5.40373	6.26327	6.42138	5.90241	6.37895	4.38616	5.92422	3.84342	5.41006	9.8762	5.77063	9.65708	7.9199	4.87402	7.72003	9.12173	4.32664	6.07603	7.41328	4.87547	5.99563	7.06077	3.83065	6.24415	9.72994	8.21335	3.53619	6.22857	7.15311	4.36962	7.54688	4.34061	8.19632	4.43033	8.92116	5.67014
TCGA-26-1442-01	5.68968	Low	8.54846		7.65051	9.26396	4.24195	7.74213	10.375	9.86706	5.62495	3.95888	8.84964	5.24714	8.02859	6.89149	5.48231	5.03531	4.82034	6.95768	3.82886	5.26008	9.68338	6.5228	9.45039	7.9529	4.89333	8.46124	9.78249	4.53894	6.65223	6.32447	5.76717	5.67046	7.50256	3.81395	8.64184	9.45267	8.02327	3.66991	5.75538	7.04306	4.44377	8.56943	4.65573	8.15547	4.15856	9.29223	5.6117
TCGA-15-1449-01	5.69345	Low	6.3884		7.4191	9.60424	3.98008	6.85333	10.1863	8.83507	4.86303	4.01531	8.5426	5.79968	7.8859	6.62007	5.15474	6.48996	6.07803	4.80384	4.53534	5.19593	10.1704	5.84139	9.24814	7.83715	5.04606	7.67761	9.5591	4.37297	5.6642	7.31599	5.01452	5.09671	6.82014	4.28504	6.12981	9.06955	8.28944	3.40099	5.71266	6.08415	4.13082	6.99601	4.35526	8.05293	4.70885	9.31931	4.75661
TCGA-06-5416-01	5.70362	Low	9.11539		7.60906	8.96083	4.365	6.81269	9.72546	9.22372	5.48207	4.18498	7.21583	6.08059	7.37194	6.04231	5.81847	5.9323	4.22715	5.85734	4.13398	5.46043	8.73402	5.55882	9.25786	6.12161	5.00086	6.5773	9.31035	4.60851	6.00205	6.25937	5.38485	5.15747	5.99241	4.27873	6.56842	8.9726	8.1834	3.39926	4.58537	5.9929	3.85081	7.17746	4.77318	6.0779	4.5486	9.2913	4.87038
TCGA-02-0114-01	5.70459	Low	8.8754		7.79036	9.13534	4.30062	6.80856	8.6718	10.1366	5.64612	4.08088	7.88025	6.11296	7.29111	4.50214	6.79226	7.74513	4.29494	5.3312	4.16329	5.37594	10.2591	5.5052	9.6877	7.41838	4.95839	8.40091	9.44719	4.27364	6.92124	7.54217	5.28036	5.20238	6.87553	3.90673	6.69769	9.38022	8.62313	4.09581	4.50366	7.08173	4.1117	7.37408	4.36949	7.00265	4.33756	10.1837	4.4138
TCGA-26-5133-01	5.757	Low	7.71106		6.87509	9.42238	4.07175	7.43729	10.0673	10.2979	5.20392	3.89206	7.28266	6.68857	7.96189	5.56967	6.28434	5.06854	4.7487	7.38683	4.65032	5.32809	9.84313	5.74191	9.64352	7.34386	4.9678	8.57076	9.26422	4.39339	7.14916	6.83072	5.25367	5.46344	6.77629	3.97244	8.17438	9.76343	8.62238	3.50163	5.0688	7.68719	4.69909	7.76076	4.68018	6.62852	4.55231	10.1264	4.70984
TCGA-32-5222-01	5.77682	Low	9.06823		7.56938	8.97522	4.36291	6.58512	9.71019	9.06073	5.36963	4.02138	7.15746	5.96812	7.07635	6.03321	5.77634	5.97237	4.36678	5.75017	4.14808	5.00064	8.85005	5.45854	9.32193	6.06483	4.83144	6.75121	9.2742	4.67555	5.83441	6.22681	5.3703	5.18121	6.24729	4.16051	6.39487	8.97424	8.16266	3.53143	4.67699	5.68694	4.22174	7.21585	4.33104	5.88504	4.39737	9.40156	5.15079
TCGA-32-1973-01	5.78884	Low	9.42048		7.66918	9.37485	4.19033	7.23008	9.39437	9.02555	4.64171	3.82732	8.58515	6.60843	7.79617	7.96296	5.81264	7.53595	5.0641	6.12877	3.99629	5.33769	9.89254	6.09125	9.14517	7.48398	4.68785	7.90015	9.43789	4.1574	7.05918	7.11017	5.55542	5.57044	7.66081	4.16188	6.90014	9.50456	8.22311	3.60196	4.766	6.70457	4.38422	7.08681	4.47192	8.50291	4.06548	10.1499	5.26276
TCGA-32-4208-01	5.78994	Low	7.60779		8.09283	8.9017	4.42923	8.64541	10.0144	10.6238	4.76875	4.10835	9.41829	5.88089	7.02317	7.01223	5.17563	6.5618	4.29894	6.87494	4.17242	4.96958	9.53807	6.47924	9.28159	6.66739	4.70139	8.62335	9.81238	4.27975	6.67104	6.58297	5.01266	5.60159	7.15975	4.17258	6.83666	9.86753	8.24026	3.57484	4.46451	6.60735	4.29101	7.50605	4.32956	7.62069	4.15896	9.06831	4.94347
TCGA-08-0344-01	5.8056	Low	6.54372		7.10175	9.9655	4.33854	6.9218	9.64785	9.57226	5.03203	3.94146	5.04594	5.19471	6.87106	5.66543	5.04671	6.3428	4.68928	6.32497	3.6636	4.66691	10.0221	6.09848	9.39998	7.30196	4.83679	8.8993	9.51539	4.75839	5.90956	7.75528	4.73986	5.22863	7.07639	4.04082	6.92883	9.36309	8.01162	3.70604	4.79809	7.72029	4.02906	8.11295	4.47864	7.86119	4.1159	8.73441	4.84935
TCGA-76-4932-01	5.81713	Low	7.51807		6.77391	9.60309	4.24706	7.34584	10.0579	10.3345	5.00388	4.01583	6.99824	6.56715	7.68295	5.42064	6.16364	5.07223	4.51097	7.1784	4.83599	5.00164	9.94411	5.73926	9.69487	7.19285	4.98512	8.51778	9.47637	4.47801	6.82487	6.6887	5.15095	5.26241	6.58866	4.2098	8.07907	9.78427	8.71694	3.66405	4.96438	7.71863	4.72659	7.69965	4.79632	6.47452	4.43696	10.2903	4.7503
TCGA-06-0939-01	5.83368	Low	5.88517		8.7059	7.35354	4.65261	6.00289	9.46446	10.739	5.19664	4.26878	9.67959	5.64542	7.004	8.14849	5.36704	5.86929	4.50413	5.71117	4.70445	6.05114	9.89745	5.50067	9.30721	6.14175	4.77909	8.25528	9.05845	4.25683	5.19229	5.60668	4.63903	5.66649	5.58683	3.97966	5.79189	9.13757	6.26338	3.87413	4.33375	5.57292	4.16084	5.99199	4.34377	7.49999	4.28419	7.61327	5.3858
TCGA-08-0524-01	5.84881	Low	11.6464		6.45299	10.6709	4.56961	7.01481	8.90459	8.91961	4.92332	3.94705	4.89862	7.42533	6.48269	6.27335	6.60608	8.8145	4.60731	5.64547	4.07302	5.41823	9.81469	6.38656	10.1142	7.07377	4.72614	8.04623	9.59525	4.32164	7.1187	7.73434	5.92604	6.31162	6.93036	3.60594	6.47939	9.40323	9.09444	3.58704	5.17733	6.29488	4.12916	7.46176	4.23324	6.10611	4.07127	10.3894	4.46888
TCGA-02-0028-01	5.85372	Low	7.26608		7.6474	9.13012	4.55319	6.32336	9.1614	10.1815	5.18118	3.92566	3.95819	6.05913	6.52354	8.61314	4.79617	5.36239	5.19751	4.96483	4.48024	5.66225	9.95126	5.64835	8.79487	6.85298	5.56634	7.92092	9.30378	4.35042	5.92946	5.94075	4.92092	5.68926	6.94384	4.2568	6.13744	8.12811	7.03708	3.62028	4.36855	5.00129	4.46379	6.1934	4.40651	6.13068	4.11317	8.6108	4.70749
TCGA-08-0517-01	5.86348	Low	8.58328		8.75109	10.0664	4.05998	7.39664	10.064	9.74555	5.42013	3.82282	10.1715	6.27805	7.84394	7.76946	5.80215	6.73581	4.45638	6.82493	3.83493	4.75806	10.5242	5.64828	10.6105	7.03806	4.64954	8.79604	9.41903	4.25575	6.95538	7.03648	5.48622	5.27565	7.17242	3.76193	7.33602	8.91478	8.69011	3.646	4.3837	6.9918	3.83266	7.53603	4.41798	8.5598	3.89856	9.45005	4.57261
TCGA-26-5136-01	5.8819	Low	5.21581		7.20202	9.37236	4.57296	7.59396	9.39593	8.80733	5.11912	4.17921	9.4019	6.3457	8.54266	10.1519	5.47395	7.3854	6.26062	6.40728	3.6737	4.57265	10.1741	5.81463	9.82588	7.51248	4.71	8.27793	9.43034	4.51173	6.27685	5.87886	6.78705	6.07554	7.80022	3.89765	6.07801	8.90377	8.55223	3.51626	4.39299	6.80713	4.08033	7.68374	4.49936	5.60273	4.02268	10.0751	6.76727
TCGA-02-0059-01	5.88376	Low	7.0206		7.36117	9.51107	4.28284	7.1288	9.40875	9.49049	4.90179	3.79031	7.4788	6.80595	6.77301	8.13691	5.15812	7.82922	5.2928	5.86645	3.83155	5.1657	10.277	5.36093	9.14941	7.12777	4.94373	7.90151	9.46903	4.54866	5.93774	6.65265	5.07107	5.3696	6.15723	4.10916	6.39235	9.15309	7.86775	3.79178	4.4937	6.85648	4.41414	6.00245	4.61734	6.30912	4.25884	9.39541	4.9877
TCGA-14-3476-01	5.90716	Low	8.03691		7.37801	6.7486	4.62428	6.20807	8.97962	9.82045	4.77623	4.21983	8.71021	5.74627	7.26934	7.17082	4.8933	6.32807	4.77989	5.6662	4.0428	5.99398	9.52129	5.50636	8.81778	5.79647	4.88713	6.92569	9.46945	4.44726	5.66343	6.023	4.70129	5.21138	6.40637	4.48125	6.32782	9.27358	7.12804	4.02726	4.81557	5.30664	4.21874	6.18957	4.61322	7.38805	4.33864	8.00508	5.20153
TCGA-14-4157-01	5.91673	Low	9.08403		7.71298	9.71551	4.20182	7.53851	9.68574	9.38384	5.5525	3.94883	6.23246	6.08255	7.35675	5.14126	5.46561	6.06952	4.30501	6.57513	4.13766	5.20526	9.61189	6.80945	9.45774	7.32024	4.79419	8.68926	9.84059	4.11645	7.13614	7.28822	5.81679	6.6408	7.84519	4.29758	6.76418	10.0688	8.46685	4.32033	4.69017	7.98339	3.70294	7.55609	4.44878	8.35515	4.64069	9.39373	5.23054
TCGA-28-1756-01	5.92582	Low	9.24122		7.76693	9.30152	4.2322	7.34415	10.2636	10.1389	6.30921	3.88347	8.59985	5.63353	6.73041	7.17035	5.49829	5.14089	4.49108	6.86786	4.38235	5.84329	9.26198	6.43283	9.3228	7.53048	4.94657	8.25752	9.66056	4.58215	6.4704	6.99689	5.11581	5.4641	7.60191	3.81251	6.96146	9.38646	8.14455	3.68966	6.96056	7.2345	4.25752	7.75396	4.65668	8.9616	4.47859	9.17903	5.43638
TCGA-06-0129-01	5.92848	Low	8.76978		7.5494	9.06199	4.42133	6.83533	9.2648	10.0401	5.21538	4.01748	7.19852	5.77634	6.13332	4.52888	5.8895	5.24141	4.19957	4.79646	4.28898	5.65053	9.67789	6.28172	9.29549	7.50008	4.97699	8.4859	9.20816	4.12325	6.39282	7.97836	5.54807	5.23401	7.77646	4.13539	6.57989	9.42153	8.39898	3.82795	5.14331	6.91161	4.41977	8.09704	4.38011	7.48874	4.23766	9.6005	5.49298
TCGA-02-0107-01	5.93159	Low	6.30964		8.37865	9.1568	4.17998	7.33488	9.47026	10.5743	4.97123	3.84831	9.27619	6.5331	7.13901	7.42757	5.31423	8.7465	5.00116	6.59021	3.70705	5.22052	10.2431	6.31746	9.43273	6.83248	4.77716	8.3066	9.11178	4.32575	6.46399	6.70252	5.08926	5.99613	7.36902	4.0908	7.58319	9.02883	7.75505	3.4999	4.224	6.4812	4.27432	7.44822	4.41975	8.23621	3.91963	8.87042	5.11266
TCGA-12-0619-01	5.93961	Low	6.60719		7.23656	9.84184	4.18851	6.65258	9.7456	9.62303	4.69566	3.88443	6.53207	5.63494	6.64066	8.1252	5.63236	5.80825	4.92273	5.40115	3.70066	4.95444	10.0446	5.98902	9.32306	7.30605	4.79914	7.25895	9.11771	4.43834	6.19613	6.91472	5.33856	5.5673	6.88363	3.93693	6.19528	9.47914	7.49573	3.5201	4.45264	7.89566	4.23114	6.89023	4.11733	5.60412	4.19222	9.1374	5.11765
TCGA-02-0014-01	5.94499	Low	10.125		7.57975	10.5018	4.27716	6.96203	9.35458	8.68673	6.3312	3.9884	4.62561	6.14647	6.53924	5.83251	6.52706	7.9931	4.50234	4.89458	4.08689	5.29639	9.57976	6.53639	9.01053	7.70203	4.81181	8.8056	9.48898	4.41767	6.84913	7.90773	5.90544	5.50075	6.70699	3.97677	5.6554	8.46599	9.18296	3.50479	5.29521	6.07596	4.0417	7.61791	4.44836	6.54198	3.89611	10.445	4.56686
TCGA-06-0213-01	5.95571	Low	7.26656		6.5211	6.58569	4.85937	5.54551	8.76077	9.13531	5.40187	4.25406	9.10952	5.55717	6.70553	6.98203	4.74892	4.78913	4.50018	6.17064	4.39274	5.20831	9.46182	5.18433	8.16899	5.6417	5.13216	6.72891	8.76162	4.55028	5.71558	6.01742	5.07008	4.77917	5.2492	3.93378	5.5455	8.78656	6.39588	3.73278	4.62641	5.85791	4.16228	5.66987	4.87241	6.83857	4.37482	7.37665	5.21514
[truncated: 5,000 more columns]

## Sheet: Dataset 2
Dataset 2. PDGFA-associated proteins in LN18 cells.
Gene Symbol	Accession	Area - Experiment 1	Area - Experiment 2	Area - Experiment 3
PDGFA	15208656	22040000	26200000	35620000
ABCA13	31657092	7972000	10300000	13370000
ACAT1	4557237	6395000	6283000	8966000
ACSL3	42794754	9580000	15750000	15430000
ACVR1B	298231233	8175000	5898000	8656000
ADGRE5	17978489	8835000	5611000	5691000
ADK	320461539	1797000	2004000	6509000
AKR1B1	4502049	2164000	2512000	3016000
AKR7A2	41327764	10700000	7472000	10930000
ARHGDIA	297374782	10290000	11850000	16800000
ARRDC3	32698736	7215000	7060000	13540000
ATP6AP1	17136148	8192000	5168000	4484000
AXL	21536468	19030000	18430000	19130000
BAG2	4757834	28950000	34450000	32580000
BMPR2	15451916	4864000	2223000	3882000
BNIP3	7669481	5019000	8176000	9837000
BROX	124244088	12890000	11460000	19650000
c19orf53	7661742	16070000	28030000	32730000
C1orf27	256000760	4980000	8628000	10420000
C1QBP	4502491	8171000	5107000	5425000
CANX	66933005	27810000	29040000	24820000
CCDC124	209969700	7964000	4517000	5250000
CCT4	38455427	14440000	14350000	16760000
CD320	259906403	12410000	9645000	12340000
CD44	321400140	4936000	6273000	3609000
CNDP2	271398277	2566000	2316000	2584000
CORO1B	65787364	4144000	3822000	4975000
CPT1A	73623028	4528000	5398000	3821000
CRIP2	399498492	8656000	8412000	13170000
CS	38327625	4574000	5155000	8025000
CSDE1	338968934	1872000	7116000	1985000
CSK	187475373	5056000	5908000	3609000
CSNK1A1	414144878	13270000	14650000	12010000
CSNK1D	20544145	6175000	7095000	10920000
CST1	19882251	19600000	14070000	14700000
CTPS1	148491070	5175000	5442000	7997000
CTSB	22538437	9233000	9077000	9114000
DAAM2	40548415	6562000	9116000	5189000
DARS2	40789249	2998000	3602000	3541000
ddr1	83977450	7901000	11900000	15220000
DDR2	62420886	21400000	22370000	24030000
DHRS3	31543615	5100000	4864000	5274000
DNAJA2	5031741	16600000	18940000	16370000
DNAJA3	205360840	6899000	1906000	5571000
DNAJB6	4885495	5465000	5564000	5787000
DNAJC7	221219056	4058000	4407000	2100000
DSG2	116534898	23140000	15620000	24780000
EIF5	37537716	1926000	2096000	1668000
EMD	4557553	4640000	4525000	2821000
EPHA2	32967311	34520000	38000000	47580000
EPHB3	17975768	16100000	17550000	19780000
ERBB3	54792100	6712000	8094000	6805000
ERLIN2	6005721	7434000	1928000	8012000
ETFB	4503609	6161000	6496000	5027000
FAF2	24797106	10980000	16600000	11770000
FAM129A	16757970	19500000	18550000	22690000
FKBP8	52630440	4327000	3730000	5110000
FLOT1	5031699	8136000	7103000	6560000
FYN	23510364	15060000	19170000	14720000
GALE	189083684	4396000	4652000	6298000
GANAB	38202257	13940000	13650000	15350000
GM2A	39995109	5165000	6646000	4527000
GNAI2	4504041	57750000	48230000	62780000
gnai3	5729850	47900000	41710000	55190000
GNB2	20357529	50390000	64310000	51950000
GPRC5A	4506403	11780000	6353000	14000000
GPX1	41406084	9174000	8907000	8606000
GRB10	48762697	8033000	12430000	15700000
GRB2	4504111	5516000	5548000	7381000
HGS	4758528	8345000	5363000	7227000
HIST1H1B	4885381	11900000	12300000	17150000
HSP90AA1	154146191	64050000	87080000	82980000
IFIT5	6912630	1652000	1947000	2413000
IGLL5	372466586	25260000	26370000	16640000
ITCH	380420338	3258000	6793000	7305000
ITGB1	19743823	3692000	4911000	8151000
ITM2B	11527402	8601000	9114000	10250000
ITM2C	60302912	10900000	18720000	19450000
JAK1	102469034	11140000	9647000	10390000
KARS	5031815	2100000	2335000	2806000
KIF11	13699824	11240000	13650000	13510000
KIF2A	345441817	7735000	8147000	3678000
KIF2C	166795250	4116000	4439000	1438000
KIRREL	166295173	6627000	4932000	6642000
KPRP	68563515	23890000	23930000	14640000
KRT72	226246665	384600000	444200000	98610000
LIMS1	301601630	17140000	21990000	20120000
LMAN1	5031873	13160000	8903000	5312000
LRP10	32490559	24190000	17020000	29870000
LRP12	208973262	8579000	6765000	9508000
MAP7D3	291084575	15160000	13750000	14740000
MET	42741655	10330000	4736000	11300000
mocs2	4758732	4821000	4254000	5150000
NDFIP1	13386480	25460000	18790000	28180000
NDFIP2	239046743	12780000	10270000	15340000
NOTCH2	24041035	12980000	13360000	12540000
NQO1	70995422	3682000	4699000	2956000
NUCKS1	56118310	2536000	3173000	3205000
NUDCD1	189571679	4053000	5319000	5076000
PABPC3	45238849	8126000	11590000	2343000
PCDH1	27754771	2239000	2123000	2291000
PCDHGC3	14277675	22250000	91930000	38250000
PDGFRA	5453870	5014000000	5000000000	4944000000
PDLIM5	374093212	11210000	5281000	9528000
PGAM5	281604151	6763000	10050000	6676000
PGM3	7661568	4620000	3164000	2514000
PIK3CA	54792082	8146000	9811000	11280000
pik3cb	5453894	8464000	10990000	17200000
PIK3R1	32455248	65280000	79590000	80620000
PIK3R2	4826908	46700000	58930000	61730000
PIK3R3	166795247	57170000	70490000	75480000
PLCG1	33598946	5796000	8336000	6158000
PLXNB2	149363636	7633000	9455000	11040000
PMEPA1	40317620	10410000	7537000	7202000
PON2	66529396	6383000	6380000	8015000
PPM1B	75813620	37430000	21650000	31960000
PPP1CA	45827798	4148000	5557000	8046000
PRKACB	46909587	4248000	4566000	835400
PSMA1	4506179	5479000	7751000	8248000
PSMA2	4506181	2313000	2581000	3146000
PSMA7	4506189	7333000	8299000	10210000
PSMB4	22538467	4703000	4749000	5876000
PSMB5	195539356	1640000		2497000
PSMB6	23110925	4623000	6134000	6547000
PSMC4	24430155	1503000	1608000	4989000
PSMD1	300388183	1455000	2093000	2593000
PSMD11	394953908	4079000	12930000	5748000
PSMD3	25777612	5484000	6268000	8049000
PTPN11	33356177	36210000	39790000	36650000
RAB9A	305855090	3106000	2814000	3406000
RANGAP1	4506411	1647000	2242000	1286000
rbm12	312032348	2186000	4335000	3876000
RDH10	25282469	2879000	2951000	4492000
RHOA	10835049	5084000	6376000	1047000
RNF114	8923898	10720000	5141000	9102000
RNF128	37588873	12140000	6641000	10750000
RNF130	29788758	7377000	5533000	5011000
RNF149	284447287	40610000	19800000	45910000
RPN2	209413738	5342000	11360000	8184000
RRAS2	21361416	8575000	7222000	7959000
RRM1	4506749	1527000	2651000	1791000
SDCBP	55749504	21290000	25460000	29800000
SEPTIN8	149363664	5689000	3892000	3762000
SERPINE2	211904152	12690000	8062000	17660000
SHMT2	261862352	7435000	7907000	9730000
SKP1	25777713	1224000	2154000	2504000
SLC12A2	374253823	6915000	6178000	7092000
SLC20A1	31543630	13900000	8713000	11980000
SLC26A2	100913030	1730000	3837000	8303000
SLC27A4	40807357	2561000	3396000	4556000
SLC30A1	52352803	5192000	6154000	7862000
SNX17	388596707	11760000	8526000	11030000
SNX27	31742501	6707000	5974000	8479000
SOCS3	45439352	5453000	6121000	6625000
SPTLC1	5454084	19060000	17730000	21360000
STOML2	7305503	6650000	6749000	3078000
STUB1	56181387	7888000	6148000	4648000
STX10	410110904	3310000	2453000	3560000
STX12	28933465	6215000	2032000	6131000
STX4	20149560	2385000	2541000	2610000
STX6	5032131	16620000	15700000	17800000
STXBP3	118600975	7511000	2655000	133900000
SUCLG1	109452591	7828000	5364000	10130000
SYT11	216548478	10790000	11510000	13670000
TECR	24475816	4546000	4823000	4824000
TFRC	189458819	19190000	20760000	21430000
TGFBR2	67782324	7828000	7554000	11060000
THBS1	40317626	2603000	3034000	4295000
TIMP3	4507513	11350000	14100000	14740000
TIPRL	23097250	4926000	6049000	4478000
TMCC1	190014612	289800000	530600000	481500000
TMEM33	224589127	4712000	5926000	5631000
TMEM59	20070191	10910000	6877000	9217000
TNFRSF10B	224494026	13250000	11720000	17900000
TNFRSF1A	4507575	8402000	13570000	8970000
TPMT	4507653	4641000	8315000	7919000
TRIM22	313760629	8740000	12380000	7616000
UBB	11024714	926800000	1061000000	1168000000
UBXN1	21361517	10480000	5976000	13810000
UGDH	296040443	9448000	10790000	10040000
Uqcrfs1	163644321	3604000	3799000	4517000
USP8	190684694	5728000	6175000	7532000
VAMP7	223468574	6684000	5609000	7310000
VCP	6005942	11830000	17730000	17040000
VDAC3	25188179	3362000	8028000	4822000
WDFY1	18482373	3349000	9797000	7355000
XIRP2	312433986	9547000	8771000	7543000
YWHAB	21328448	67180000	73530000	86660000
ZADH2	28557745	8272000	3381000	4510000

## Sheet: Dataset 3
Dataset 3. List of EPHA2-binding proteins in LN18PDGFRA-/- under different treatment conditions with Exp. q-value < 0.01.
No Treatment				PDGF-AA Treatment for 15 min
Accession	Description	Uni. Pep.	Area	Accession	Description	Uni. Pep.	Area
NP_004422.2	ephrin type-A receptor 2 isoform 1 precursor	27	8800000000	NP_004422.2	ephrin type-A receptor 2 isoform 1 precursor	28	6400000000
NP_001257328.1	tubulin alpha-1A chain isoform 1	11	710000000	XP_011513717.1	PREDICTED: platelet-derived growth factor subunit A isoform X1	1	910000000
NP_001018079.1	plasminogen activator inhibitor 1 RNA-binding protein isoform 3	12	250000000	NP_057525.1	cysteine-rich motor neuron 1 protein precursor	1	450000000
NP_057103.2	putative RNA-binding protein Luc7-like 2 isoform 1	3	170000000	NP_599028.1	anion exchange transporter isoform b	1	370000000
NP_001026997.1	bolA-like protein 2 isoform 1	3	160000000	NP_001247435.1	40S ribosomal protein S3 isoform 2	5	110000000
NP_005558.1	galectin-3-binding protein precursor	6	140000000	NP_005558.1	galectin-3-binding protein precursor	4	69000000
NP_001011.1	40S ribosomal protein S16 isoform 1	5	110000000	NP_001011.1	40S ribosomal protein S16 isoform 1	5	64000000
NP_001296122.1	ephrin type-B receptor 2 isoform 4 precursor	1	77000000	NP_001229971.1	HLA class I histocompatibility antigen, Cw-1 alpha chain precursor	2	55000000
XP_016873759.1	PREDICTED: neuroblast differentiation-associated protein AHNAK isoform X2	19	57000000	NP_001107018.1	LIM domain and actin-binding protein 1 isoform 1	6	52000000
NP_005505.2	major histocompatibility complex, class I, B precursor	2	53000000	NP_001124160.1	high mobility group protein B2	1	40000000
NP_001180501.1	cysteine and glycine-rich protein 1 isoform 1	1	51000000	NP_001000.2	40S ribosomal protein S5	2	36000000
NP_001186071.1	eukaryotic translation initiation factor 3 subunit C isoform a	8	50000000	NP_000482.3	complement C1q subcomponent subunit B precursor	1	33000000
NP_001124160.1	high mobility group protein B2	3	49000000	NP_001189399.1	RPS10-NUDT3 protein	2	33000000
NP_005726.1	beta-centractin	1	44000000	NP_000393.4	glucose-6-phosphate 1-dehydrogenase isoform a	3	32000000
NP_055706.1	28 kDa heat- and acid-stable phosphoprotein	2	42000000	NP_000963.1	60S ribosomal protein L7a	1	31000000
XP_016864628.1	PREDICTED: drebrin isoform X1	4	42000000	NP_004896.1	peroxiredoxin-6	4	29000000
NP_001304889.1	5'-3' exoribonuclease 2 isoform 1	1	40000000	XP_016866762.1	PREDICTED: protein DEK isoform X1	3	28000000
NP_004175.2	tryptophan--tRNA ligase, cytoplasmic isoform a	1	39000000	NP_003744.1	eukaryotic translation initiation factor 3 subunit D	1	27000000
NP_001093143.1	uncharacterized protein C8orf59 isoform 1	2	37000000	NP_001186071.1	eukaryotic translation initiation factor 3 subunit C isoform a	6	26000000
NP_060918.2	cullin-associated NEDD8-dissociated protein 1 isoform 1	1	37000000	NP_001304889.1	5'-3' exoribonuclease 2 isoform 1	2	26000000
XP_016866762.1	PREDICTED: protein DEK isoform X1	2	36000000	NP_060658.3	ATPase family AAA domain-containing protein 3A isoform 1	3	25000000
NP_000393.4	glucose-6-phosphate 1-dehydrogenase isoform a	6	34000000	XP_011543072.1	PREDICTED: uncharacterized protein C11orf84 isoform X1	2	24000000
XP_005247024.1	PREDICTED: peptidyl-prolyl cis-trans isomerase G isoform X1	1	33000000	NP_005994.2	cytochrome b-c1 complex subunit Rieske, mitochondrial	1	24000000
NP_004896.1	peroxiredoxin-6	4	30000000	NP_115984.3	neurabin-2	1	23000000
NP_076426.1	39S ribosomal protein L34, mitochondrial	1	29000000	NP_006450.2	erlin-1 isoform a	1	23000000
NP_001243143.1	sodium/potassium-transporting ATPase subunit alpha-3 isoform 3	2	28000000	NP_004636.1	coilin	1	23000000
NP_001302459.1	60S ribosomal protein L26	2	28000000	XP_016873760.1	PREDICTED: neuroblast differentiation-associated protein AHNAK isoform X4	3	21000000
NP_002122.1	high mobility group protein HMG-I/HMG-Y isoform b	1	28000000	NP_005638.1	F-box-like/WD repeat-containing protein TBL1X isoform a	1	20000000
NP_006734.1	RNA-binding protein 3	2	24000000	NP_000423.2	myosin regulatory light chain 2, ventricular/cardiac muscle isoform	1	20000000
NP_000971.1	60S ribosomal protein L18a	2	23000000	NP_001012680.1	4F2 cell-surface antigen heavy chain isoform b	2	19000000
XP_011528676.1	PREDICTED: BTB/POZ domain-containing protein KCTD17 isoform X1	2	23000000	NP_000971.1	60S ribosomal protein L18a	1	19000000
NP_004102.1	flap endonuclease 1	4	23000000	NP_004175.2	tryptophan--tRNA ligase, cytoplasmic isoform a	1	19000000
NP_001153173.1	four and a half LIM domains protein 1 isoform 3 precursor	2	22000000	NP_005909.2	malate dehydrogenase, mitochondrial isoform 1 precursor	1	19000000
XP_016856887.1	PREDICTED: zinc finger protein 593 isoform X1	1	21000000	NP_008878.3	signal recognition particle subunit SRP72 isoform 1	1	17000000
NP_056988.3	eukaryotic translation initiation factor 5B	2	20000000	NP_001296122.1	ephrin type-B receptor 2 isoform 4 precursor	1	16000000
NP_004152.1	ras-related protein Rab-1A isoform 1	2	20000000	NP_055706.1	28 kDa heat- and acid-stable phosphoprotein	1	16000000
XP_011525954.1	PREDICTED: hsp90 co-chaperone Cdc37 isoform X1	1	20000000	NP_938148.1	neutral alpha-glucosidase AB isoform 2 precursor	5	16000000
NP_001107018.1	LIM domain and actin-binding protein 1 isoform 1	4	19000000	XP_011536676.1	PREDICTED: protein phosphatase 1 regulatory subunit 12A isoform X1	2	15000000
XP_005247421.1	PREDICTED: Golgi integral membrane protein 4 isoform X1	5	19000000	NP_002130.2	RNA-binding motif protein, X chromosome isoform 1	1	15000000
XP_011540530.1	PREDICTED: F-actin-capping protein subunit beta isoform X1	3	19000000	NP_001193880.1	monocarboxylate transporter 4	2	14000000
XP_016868908.1	PREDICTED: aspartyl/asparaginyl beta-hydroxylase isoform X1	1	19000000	NP_077305.2	EF-hand domain-containing protein D2	2	14000000
NP_001012680.1	4F2 cell-surface antigen heavy chain isoform b	1	18000000	XP_016873238.1	PREDICTED: caprin-1 isoform X1	1	14000000
NP_005862.1	survival of motor neuron-related-splicing factor 30	1	18000000	NP_002256.2	importin subunit beta-1 isoform 1	2	14000000
NP_937818.1	nucleoside diphosphate kinase A isoform a	2	18000000	NP_005712.1	actin-related protein 3 isoform 1	1	14000000
NP_004172.2	ubiquitin carboxyl-terminal hydrolase isozyme L1	1	18000000	NP_976251.1	long-chain-fatty-acid--CoA ligase 3	2	13000000
NP_001309895.1	ornithine aminotransferase, mitochondrial isoform 1 precursor	1	17000000	NP_002699.1	serine/threonine-protein phosphatase PP1-alpha catalytic subunit isoform 1	1	13000000
NP_000960.2	60S ribosomal protein L5	2	17000000	NP_006734.1	RNA-binding protein 3	1	13000000
NP_005947.3	C-1-tetrahydrofolate synthase, cytoplasmic	3	16000000	NP_001292553.1	calmodulin-2 isoform 1	4	13000000
XP_016859290.1	PREDICTED: glutamine--fructose-6-phosphate aminotransferase [isomerizing] 1 isoform X1	2	16000000	NP_003085.1	small nuclear ribonucleoprotein E isoform 1	1	13000000
NP_001275905.1	X-ray repair cross-complementing protein 6 isoform 1	1	16000000	NP_001531.1	heat shock protein beta-1	1	13000000
NP_002783.1	proteasome subunit alpha type-7	1	16000000	NP_005959.2	heterogeneous nuclear ribonucleoprotein M isoform a	2	12000000
XP_016873238.1	PREDICTED: caprin-1 isoform X1	1	15000000	NP_037468.1	protein transport protein Sec61 subunit alpha isoform 1	1	12000000
NP_060101.3	probable ATP-dependent RNA helicase DDX60	4	15000000	XP_011512318.2	PREDICTED: ankycorbin isoform X1	5	12000000
XP_016882897.1	PREDICTED: far upstream element-binding protein 2 isoform X3	2	15000000	NP_066272.1	PDZ and LIM domain protein 1	3	12000000
XP_006714812.1	PREDICTED: ras GTPase-activating protein-binding protein 1 isoform X1	2	15000000	NP_001243506.2	60S ribosomal protein L10 isoform b	1	12000000
NP_001530.1	dnaJ homolog subfamily A member 1 isoform 1	2	15000000	XP_005253288.1	PREDICTED: CD44 antigen isoform X1	1	11000000
NP_001269374.1	EH domain-containing protein 1 isoform 2	1	15000000	NP_000840.2	glutathione S-transferase Mu 3	1	11000000
NP_001336387.1	small nuclear ribonucleoprotein-associated protein N	1	15000000	NP_004999.1	NHP2-like protein 1	1	11000000
XP_016867162.1	PREDICTED: semaphorin-3A isoform X1	1	14000000	NP_057018.1	nucleolar protein 58	1	11000000
NP_067054.1	cactin	1	14000000	NP_001309895.1	ornithine aminotransferase, mitochondrial isoform 1 precursor	2	10000000
NP_065761.1	leucine-rich repeat-containing protein 47	1	14000000	NP_000248.2	myosin-7	1	10000000
NP_000628.2	glutathione reductase, mitochondrial isoform 1 precursor	1	14000000	NP_004823.1	glutathione S-transferase omega-1 isoform 1	2	10000000
NP_005792.1	eukaryotic translation initiation factor 1	1	14000000	XP_011527806.1	PREDICTED: GDP-fucose protein O-fucosyltransferase 2 isoform X1	1	10000000
XP_005250727.1	PREDICTED: protein BUD31 homolog isoform X1	1	14000000	XP_016864496.1	PREDICTED: synaptopodin isoform X1	1	10000000
NP_005959.2	heterogeneous nuclear ribonucleoprotein M isoform a	4	13000000
NP_077305.2	EF-hand domain-containing protein D2	3	13000000
NP_037468.1	protein transport protein Sec61 subunit alpha isoform 1	1	13000000
NP_059830.1	WD repeat-containing protein 1 isoform 1	2	13000000
XP_016855583.1	PREDICTED: nuclear migration protein nudC isoform X1	2	13000000
NP_001193880.1	monocarboxylate transporter 4	1	12000000
NP_004039.1	beta-2-microglobulin precursor	1	12000000
NP_060531.2	pre-mRNA-splicing factor 38B isoform a	1	12000000
NP_938149.2	neutral alpha-glucosidase AB isoform 3 precursor	2	12000000
NP_006467.4	ATP synthase subunit g, mitochondrial	1	12000000
NP_005817.1	heterogeneous nuclear ribonucleoprotein R isoform 2	2	12000000
XP_011507381.1	PREDICTED: influenza virus NS1A-binding protein isoform X1	1	12000000
NP_009173.1	ATP-dependent RNA helicase DDX19B isoform 1	1	11000000
XP_011540546.1	PREDICTED: ATPase family AAA domain-containing protein 3B isoform X4	3	11000000
NP_003899.2	eukaryotic translation initiation factor 2 subunit 2 isoform 1	1	11000000
NP_006796.1	heterogeneous nuclear ribonucleoprotein A0	1	10000000
NP_036243.1	activator of 90 kDa heat shock protein ATPase homolog 1 isoform 1	2	10000000
NP_115497.4	magnesium transporter protein 1	1	10000000

## Sheet: Dataset 4
Dataset 4. List of genes significantly correlated with EPHA2 in TCGA_GBM database.
Gene	name	r	p.value	adj.p.value
EPHA2	EPH receptor A2	1	0	0
ITPR3	inositol 1,4,5-trisphosphate receptor type 3	0.531	0	0
SMAGP	small cell adhesion glycoprotein	0.505	0	0
LMNA	lamin A/C	0.501	0	0
EPHB4	EPH receptor B4	0.496	0	0
LAMC1	laminin subunit gamma 1	0.483	0	0
ZNF217	zinc finger protein 217	0.473	0	0
FOSL1	FOS like 1, AP-1 transcription factor subunit	0.471	0	0
SVIL	supervillin	0.47	0	0
TSKU	tsukushi, small leucine rich proteoglycan	0.467	0	0
TSPAN4	tetraspanin 4	0.464	0	0
SLC10A3	solute carrier family 10 member 3	0.461	0	0
TRAM2	translocation associated membrane protein 2	0.458	0	0
SHC1	SHC adaptor protein 1	0.456	0	0
AGPAT2	1-acylglycerol-3-phosphate O-acyltransferase 2	0.454	0	0
KDELR3	KDEL endoplasmic reticulum protein retention receptor 3	0.453	0	0
SMARCD2	SWI/SNF related, matrix associated, actin dependent regulator of chromatin, subfamily d, member 2	0.444	0	0
PHLDA2	pleckstrin homology like domain family A member 2	0.44	0	0
KRT18	keratin 18	0.439	0	0
ANO1	anoctamin 1	0.436	0	0
RHOD	ras homolog family member D	0.435	0	0
CRIM1	cysteine rich transmembrane BMP regulator 1	0.432	0	0
CD151	CD151 molecule (Raph blood group)	0.431	0	0
DUSP5	dual specificity phosphatase 5	0.427	0	0
JUP	junction plakoglobin	0.427	0	0
ITGA3	integrin subunit alpha 3	0.422	0	0
MMP14	matrix metallopeptidase 14	0.419	0	0
SERPINH1	serpin family H member 1	0.418	0	0
KLF5	Kruppel like factor 5	0.417	0	0
CLIC1	chloride intracellular channel 1	0.415	0	0
TEAD3	TEA domain transcription factor 3	0.412	0	0
MYO1E	myosin IE	0.412	0	0
LAMA5	laminin subunit alpha 5	0.411	0	0
RPS6KA3	ribosomal protein S6 kinase A3	0.409	0	0
ETV4	ETS variant 4	0.408	0	0
LAMC2	laminin subunit gamma 2	0.408	0	0
PDIA4	protein disulfide isomerase family A member 4	0.407	0	0
PTPN14	protein tyrosine phosphatase, non-receptor type 14	0.407	0	0
CASP8	caspase 8	0.406	0	0
IQGAP1	IQ motif containing GTPase activating protein 1	0.405	0	0
VEGFC	vascular endothelial growth factor C	0.405	0	0
LRRFIP1	LRR binding FLII interacting protein 1	0.404	0	0
TOR4A	torsin family 4 member A	0.402	0	0
PTK7	protein tyrosine kinase 7 (inactive)	0.401	0	0
EHBP1L1	EH domain binding protein 1 like 1	0.4	0	0
FHOD1	formin homology 2 domain containing 1	0.4	0	0
MICA	MHC class I polypeptide-related sequence A	0.4	0	0
SLC22A18	solute carrier family 22 member 18	0.399	0	0
TMED9	transmembrane p24 trafficking protein 9	0.398	0	0
KCNN4	potassium calcium-activated channel subfamily N member 4	0.397	0	0
QSOX1	quiescin sulfhydryl oxidase 1	0.397	0	0
LAMB3	laminin subunit beta 3	0.396	0	0
DDOST	dolichyl-diphosphooligosaccharide--protein glycosyltransferase non-catalytic subunit	0.395	0	0
EHD4	EH domain containing 4	0.395	0	0
IDE	insulin degrading enzyme	0.395	0	0
RAB11FIP1	RAB11 family interacting protein 1	0.394	0	0
TES	testin LIM domain protein	0.394	0	0
CDCP1	CUB domain containing protein 1	0.393	0	0
PDIA5	protein disulfide isomerase family A member 5	0.392	0	0
MALL	mal, T-cell differentiation protein like	0.391	0	0
MLPH	melanophilin	0.39	0	0
SH2D4A	SH2 domain containing 4A	0.39	0	0
MYOF	myoferlin	0.388	0	0
PTRF	polymerase I and transcript release factor	0.388	0	0
RAB38	RAB38, member RAS oncogene family	0.387	0	0
PROCR	protein C receptor	0.385	0	0
FNDC3B	fibronectin type III domain containing 3B	0.384	0	0
PDIA3	protein disulfide isomerase family A member 3	0.384	0	0
F11R	F11 receptor	0.383	0	0
YAP1	Yes associated protein 1	0.382	0	0
ARSJ	arylsulfatase family member J	0.382	0	0
HDAC1	histone deacetylase 1	0.38	0	0
RBMS1	RNA binding motif single stranded interacting protein 1	0.38	0	0
RIPK4	receptor interacting serine/threonine kinase 4	0.38	0	0
SDC1	syndecan 1	0.38	0	0
ERBB2	erb-b2 receptor tyrosine kinase 2	0.379	0	0
IMPA2	inositol monophosphatase 2	0.379	0	0
RBPMS	RNA binding protein with multiple splicing	0.378	0	0
TMOD3	tropomodulin 3	0.378	0	0
ARHGEF5	Rho guanine nucleotide exchange factor 5	0.377	0	0
ARPC1B	actin related protein 2/3 complex subunit 1B	0.376	0	0
CLDN7	claudin 7	0.376	0	0
MPZL2	myelin protein zero like 2	0.376	0	0
ARNTL2	aryl hydrocarbon receptor nuclear translocator like 2	0.375	0	0
ADAM19	ADAM metallopeptidase domain 19	0.374	0	0
GANAB	glucosidase II alpha subunit	0.374	0	0
PLAU	plasminogen activator, urokinase	0.374	0	0
CAST	calpastatin	0.373	0	0
ESRP2	epithelial splicing regulatory protein 2	0.373	0	0
MYO1C	myosin IC	0.372	0	0
OSBPL3	oxysterol binding protein like 3	0.372	0	0
OSMR	oncostatin M receptor	0.372	0	0
PIEZO1	piezo type mechanosensitive ion channel component 1	0.371	0	0
PMAIP1	phorbol-12-myristate-13-acetate-induced protein 1	0.37	0	0
SPINT1	serine peptidase inhibitor, Kunitz type 1	0.37	0	0
PRKD2	protein kinase D2	0.369	0	0
VAV3	vav guanine nucleotide exchange factor 3	0.369	0	0
DSP	desmoplakin	0.368	0	0
GALNT7	polypeptide N-acetylgalactosaminyltransferase 7	0.368	0	0
IL27RA	interleukin 27 receptor subunit alpha	0.368	0	0
PERP	PERP, TP53 apoptosis effector	0.368	0	0
PPIC	peptidylprolyl isomerase C	0.368	0	0
IL15RA	interleukin 15 receptor subunit alpha	0.367	0	0
PXN	paxillin	0.367	0	0
TNFRSF10B	TNF receptor superfamily member 10b	0.367	0	0
CTSA	cathepsin A	0.366	0	0
GALNS	galactosamine (N-acetyl)-6-sulfatase	0.366	0	0
KHNYN	KH and NYN domain containing	0.366	0	0
SLC2A4RG	SLC2A4 regulator	0.366	0	0
FKBP11	FK506 binding protein 11	0.365	0	0
GALNT12	polypeptide N-acetylgalactosaminyltransferase 12	0.365	0	0
LDLR	low density lipoprotein receptor	0.365	0	0
EDEM1	ER degradation enhancing alpha-mannosidase like protein 1	0.364	0	0
ICAM3	intercellular adhesion molecule 3	0.364	0	0
PHF10	PHD finger protein 10	0.363	0	0
XYLT2	xylosyltransferase 2	0.363	0	0
ADAM10	ADAM metallopeptidase domain 10	0.362	0	0
NBEAL2	neurobeachin like 2	0.362	0	0
TNFRSF12A	TNF receptor superfamily member 12A	0.362	0	0
TAGLN2	transgelin 2	0.361	0	0
TGIF1	TGFB induced factor homeobox 1	0.36	0	0
ITGA2	integrin subunit alpha 2	0.36	0	0
ITGB5	integrin subunit beta 5	0.36	0	0
MIPEP	mitochondrial intermediate peptidase	0.36	0	0
S100A11	S100 calcium binding protein A11	0.36	0	0
BIK	BCL2 interacting killer	0.359	0	0
EREG	epiregulin	0.359	0	0
TRIOBP	TRIO and F-actin binding protein	0.359	0	0
CASP7	caspase 7	0.358	0	0
KRT8	keratin 8	0.358	0	0
MYO1B	myosin IB	0.358	0	0
PLS3	plastin 3	0.358	0	0
MKNK2	MAP kinase interacting serine/threonine kinase 2	0.357	0	0
STK24	serine/threonine kinase 24	0.357	0	0
TMCO3	transmembrane and coiled-coil domains 3	0.357	0	0
GLT8D2	glycosyltransferase 8 domain containing 2	0.356	0	0
HMGA2	high mobility group AT-hook 2	0.354	0	0
ANXA2	annexin A2	0.354	0	0
KRT19	keratin 19	0.354	0	0
SDF2L1	stromal cell derived factor 2 like 1	0.354	0	0
ELK3	ELK3, ETS transcription factor	0.353	0	0
LMAN2	lectin, mannose binding 2	0.353	0	0
PDLIM1	PDZ and LIM domain 1	0.353	0	0
SPRY1	sprouty RTK signaling antagonist 1	0.353	0	0
EVC	EvC ciliary complex subunit 1	0.352	0	0
LOXL1	lysyl oxidase like 1	0.352	0	0
PKP3	plakophilin 3	0.352	0	0
PRKCDBP	protein kinase C delta binding protein	0.351	0	0
REXO2	RNA exonuclease 2	0.351	0	0
GDF15	growth differentiation factor 15	0.35	0	0
TSPO	translocator protein	0.35	0	0
CIB1	calcium and integrin binding 1	0.349	0	0
MAP2K3	mitogen-activated protein kinase kinase 3	0.349	0	0
EIF6	eukaryotic translation initiation factor 6	0.348	0	0
GALNT6	polypeptide N-acetylgalactosaminyltransferase 6	0.348	0	0
LAMB1	laminin subunit beta 1	0.348	0	0
UGGT1	UDP-glucose glycoprotein glucosyltransferase 1	0.348	0	0
PLAUR	plasminogen activator, urokinase receptor	0.347	0	0
ELF3	E74 like ETS transcription factor 3	0.346	0	0
LAD1	ladinin 1	0.346	0	0
S100A4	S100 calcium binding protein A4	0.346	0	0
ELF4	E74 like ETS transcription factor 4	0.345	2.22e-16	2.82e-12
CNN2	calponin 2	0.345	2.22e-16	2.82e-12
CHPF2	chondroitin polymerizing factor 2	0.345	0	0
ERP29	endoplasmic reticulum protein 29	0.345	0	0
PARP4	poly(ADP-ribose) polymerase family member 4	0.345	0	0
VDR	vitamin D (1,25- dihydroxyvitamin D3) receptor	0.343	2.22e-16	2.82e-12
AHNAK2	AHNAK nucleoprotein 2	0.343	2.22e-16	2.82e-12
PDIA6	protein disulfide isomerase family A member 6	0.343	2.22e-16	2.82e-12
DCBLD2	discoidin, CUB and LCCL domain containing 2	0.343	4.44e-16	5.64e-12
PLXNB2	plexin B2	0.343	4.44e-16	5.64e-12
FKBP10	FK506 binding protein 10	0.342	4.44e-16	5.64e-12
TMEM30B	transmembrane protein 30B	0.342	4.44e-16	5.64e-12
TSPAN1	tetraspanin 1	0.342	4.44e-16	5.64e-12
PML	promyelocytic leukemia	0.341	4.44e-16	5.64e-12
SMAD3	SMAD family member 3	0.341	4.44e-16	5.64e-12
CLDN4	claudin 4	0.341	4.44e-16	5.64e-12
LAMA3	laminin subunit alpha 3	0.341	4.44e-16	5.64e-12
LGALS3	galectin 3	0.341	4.44e-16	5.64e-12
DRAM1	DNA damage regulated autophagy modulator 1	0.34	4.44e-16	5.64e-12
DUSP4	dual specificity phosphatase 4	0.34	4.44e-16	5.64e-12
MUC1	mucin 1, cell surface associated	0.34	4.44e-16	5.64e-12
MYH9	myosin heavy chain 9	0.338	6.66e-16	8.46e-12
BCAP31	B-cell receptor-associated protein 31	0.338	8.88e-16	1.13e-11
PMM2	phosphomannomutase 2	0.338	8.88e-16	1.13e-11
KRT7	keratin 7	0.337	8.88e-16	1.13e-11
P4HB	prolyl 4-hydroxylase subunit beta	0.337	8.88e-16	1.13e-11
TFAP2C	transcription factor AP-2 gamma	0.337	8.88e-16	1.13e-11
TGM2	transglutaminase 2	0.337	8.88e-16	1.13e-11
COL10A1	collagen type X alpha 1 chain	0.336	8.88e-16	1.13e-11
ADA	adenosine deaminase	0.336	1.11e-15	1.41e-11
SLC16A5	solute carrier family 16 member 5	0.336	1.11e-15	1.41e-11
TRIP11	thyroid hormone receptor interactor 11	0.336	1.11e-15	1.41e-11
AVEN	apoptosis and caspase activation inhibitor	0.335	1.33e-15	1.69e-11
CUL7	cullin 7	0.335	1.33e-15	1.69e-11
PAPPA	pappalysin 1	0.335	1.33e-15	1.69e-11
RGS3	regulator of G-protein signaling 3	0.335	1.33e-15	1.69e-11
TMEM2	transmembrane protein 2	0.335	1.33e-15	1.69e-11
TSPAN9	tetraspanin 9	0.335	1.33e-15	1.69e-11
MYL12A	myosin light chain 12A	0.334	1.55e-15	1.97e-11
KDELR2	KDEL endoplasmic reticulum protein retention receptor 2	0.334	1.78e-15	2.26e-11
RAI14	retinoic acid induced 14	0.334	1.78e-15	2.26e-11
MGAT4B	mannosyl (alpha-1,3-)-glycoprotein beta-1,4-N-acetylglucosaminyltransferase, isozyme B	0.332	2.66e-15	3.38e-11
PLIN3	perilipin 3	0.332	2.66e-15	3.38e-11
TPD52L2	tumor protein D52 like 2	0.332	2.66e-15	3.38e-11
PIGT	phosphatidylinositol glycan anchor biosynthesis class T	0.332	2.89e-15	3.67e-11
CISH	cytokine inducible SH2 containing protein	0.331	3.33e-15	4.23e-11
SEMA3A	semaphorin 3A	0.33	3.55e-15	4.51e-11
PPIB	peptidylprolyl isomerase B	0.33	3.77e-15	4.79e-11
PLEK2	pleckstrin 2	0.33	4e-15	5.08e-11
MCTP2	multiple C2 and transmembrane domain containing 2	0.33	4.22e-15	5.36e-11
ASB9	ankyrin repeat and SOCS box containing 9	0.329	4.88e-15	6.2e-11
ERLIN1	ER lipid raft associated 1	0.329	4.88e-15	6.2e-11
SWAP70	SWAP switching B-cell complex 70kDa subunit	0.329	4.88e-15	6.2e-11
TUBB6	tubulin beta 6 class V	0.329	4.88e-15	6.2e-11
IPO4	importin 4	0.329	5.11e-15	6.49e-11
ECE1	endothelin converting enzyme 1	0.328	5.55e-15	7.05e-11
MYL12B	myosin light chain 12B	0.328	5.77e-15	7.33e-11
SLC20A1	solute carrier family 20 member 1	0.327	6.66e-15	8.46e-11
CLDN1	claudin 1	0.327	7.33e-15	9.31e-11
ZBED2	zinc finger BED-type containing 2	0.327	7.55e-15	9.59e-11
IARS2	isoleucyl-tRNA synthetase 2, mitochondrial	0.327	7.55e-15	9.59e-11
TFPI2	tissue factor pathway inhibitor 2	0.327	7.55e-15	9.59e-11
HFE	hemochromatosis	0.326	7.99e-15	1.02e-10
ENTPD7	ectonucleoside triphosphate diphosphohydrolase 7	0.326	8.44e-15	1.07e-10
DNMBP	dynamin binding protein	0.325	1.02e-14	1.3e-10
RBM47	RNA binding motif protein 47	0.325	1.11e-14	1.41e-10
TEAD4	TEA domain transcription factor 4	0.325	1.15e-14	1.47e-10
TNFSF4	tumor necrosis factor superfamily member 4	0.325	1.15e-14	1.47e-10
ASAP2	ArfGAP with SH3 domain, ankyrin repeat and PH domain 2	0.324	1.2e-14	1.52e-10
TMEM109	transmembrane protein 109	0.324	1.2e-14	1.52e-10
RALB	RALB Ras like proto-oncogene B	0.324	1.24e-14	1.58e-10
SCEL	sciellin	0.324	1.24e-14	1.58e-10
LRP10	LDL receptor related protein 10	0.324	1.29e-14	1.64e-10
LTBR	lymphotoxin beta receptor	0.324	1.42e-14	1.8e-10
TRPM4	transient receptor potential cation channel subfamily M member 4	0.323	1.44e-14	1.83e-10
COL6A2	collagen type VI alpha 2	0.323	1.47e-14	1.86e-10
IGF2BP2	insulin like growth factor 2 mRNA binding protein 2	0.323	1.47e-14	1.86e-10
LSR	lipolysis stimulated lipoprotein receptor	0.323	1.55e-14	1.97e-10
PPL	periplakin	0.323	1.6e-14	2.03e-10
AP1M2	adaptor related protein complex 1 mu 2 subunit	0.322	1.73e-14	2.2e-10
GATA6	GATA binding protein 6	0.322	2.07e-14	2.62e-10
TRIP10	thyroid hormone receptor interactor 10	0.321	2.13e-14	2.71e-10
POSTN	periostin	0.321	2.2e-14	2.79e-10
RPN2	ribophorin II	0.321	2.2e-14	2.79e-10
WBSCR22	Williams-Beuren syndrome chromosome region 22	0.321	2.24e-14	2.85e-10
MAPK13	mitogen-activated protein kinase 13	0.321	2.44e-14	3.1e-10
ALDH1A3	aldehyde dehydrogenase 1 family member A3	0.32	2.58e-14	3.27e-10
ANXA1	annexin A1	0.32	2.58e-14	3.27e-10
ITGA5	integrin subunit alpha 5	0.32	2.58e-14	3.27e-10
CST6	cystatin E/M	0.32	2.89e-14	3.67e-10
FHL2	four and a half LIM domains 2	0.32	2.93e-14	3.72e-10
C3orf52	chromosome 3 open reading frame 52	0.32	3e-14	3.81e-10
FZD6	frizzled class receptor 6	0.32	3.04e-14	3.86e-10
CD2AP	CD2 associated protein	0.319	3.15e-14	4e-10
PRKAA1	protein kinase AMP-activated catalytic subunit alpha 1	0.319	3.51e-14	4.46e-10
GPRC5A	G protein-coupled receptor class C group 5 member A	0.319	3.6e-14	4.57e-10
GRHL2	grainyhead like transcription factor 2	0.319	3.66e-14	4.65e-10
MOGS	mannosyl-oligosaccharide glucosidase	0.319	3.66e-14	4.65e-10
CORO1B	coronin 1B	0.319	3.77e-14	4.79e-10
ADAM12	ADAM metallopeptidase domain 12	0.318	3.82e-14	4.85e-10
PLXNA1	plexin A1	0.318	3.82e-14	4.85e-10
TMEM248	transmembrane protein 248	0.318	4.09e-14	5.19e-10
TBC1D2	TBC1 domain family member 2	0.318	4.49e-14	5.7e-10
BCAM	basal cell adhesion molecule (Lutheran blood group)	0.317	4.64e-14	5.89e-10
CUL4A	cullin 4A	0.317	4.69e-14	5.95e-10
TCIRG1	T-cell immune regulator 1, ATPase H+ transporting V0 subunit a3	0.317	5.15e-14	6.54e-10
PRSS8	protease, serine 8	0.317	5.2e-14	6.6e-10
THG1L	tRNA-histidine guanylyltransferase 1 like	0.317	5.24e-14	6.66e-10
AGR2	anterior gradient 2, protein disulphide isomerase family member	0.316	5.77e-14	7.33e-10
NPAS2	neuronal PAS domain protein 2	0.316	6.39e-14	8.12e-10
CLIC3	chloride intracellular channel 3	0.315	6.79e-14	8.63e-10
F2RL1	F2R like trypsin receptor 1	0.315	6.93e-14	8.8e-10
PELO	pelota homolog (Drosophila)	0.315	7.17e-14	9.11e-10
TM9SF1	transmembrane 9 superfamily member 1	0.315	7.19e-14	9.14e-10
ARHGAP29	Rho GTPase activating protein 29	0.315	7.59e-14	9.65e-10
MDFIC	MyoD family inhibitor domain containing	0.315	7.73e-14	9.81e-10
ALG3	ALG3, alpha-1,3- mannosyltransferase	0.315	8.04e-14	1.02e-09
NFE2L3	nuclear factor, erythroid 2 like 3	0.315	8.08e-14	1.03e-09
AHNAK	AHNAK nucleoprotein	0.314	8.35e-14	1.06e-09
EFNA4	ephrin A4	0.314	9.19e-14	1.17e-09
ZDHHC18	zinc finger DHHC-type containing 18	0.314	9.48e-14	1.2e-09
MYCBP	MYC binding protein	0.313	1.07e-13	1.36e-09
STAP2	signal transducing adaptor family member 2	0.313	1.17e-13	1.49e-09
PACSIN3	protein kinase C and casein kinase substrate in neurons 3	0.312	1.19e-13	1.51e-09
GSS	glutathione synthetase	0.312	1.31e-13	1.66e-09
P2RY2	purinergic receptor P2Y2	0.312	1.31e-13	1.66e-09
TIMP1	TIMP metallopeptidase inhibitor 1	0.312	1.34e-13	1.7e-09
RAB27A	RAB27A, member RAS oncogene family	0.312	1.37e-13	1.74e-09
DNAJC2	DnaJ heat shock protein family (Hsp40) member C2	0.312	1.41e-13	1.79e-09
SDC4	syndecan 4	0.311	1.46e-13	1.85e-09
B3GNT2	UDP-GlcNAc:betaGal beta-1,3-N-acetylglucosaminyltransferase 2	0.311	1.47e-13	1.87e-09
LCN2	lipocalin 2	0.311	1.47e-13	1.87e-09
PLAGL2	PLAG1 like zinc finger 2	0.311	1.53e-13	1.95e-09
EOGT	EGF domain specific O-linked N-acetylglucosamine transferase	0.311	1.54e-13	1.95e-09
G6PD	glucose-6-phosphate dehydrogenase	0.311	1.62e-13	2.06e-09
EVPL	envoplakin	0.311	1.69e-13	2.15e-09
GSTK1	glutathione S-transferase kappa 1	0.311	1.69e-13	2.14e-09
CDC42EP3	CDC42 effector protein 3	0.311	1.71e-13	2.18e-09
PITX1	paired like homeodomain 1	0.31	1.77e-13	2.25e-09
ELOVL6	ELOVL fatty acid elongase 6	0.31	1.77e-13	2.25e-09
PCOLCE	procollagen C-endopeptidase enhancer	0.31	1.82e-13	2.31e-09
NOP16	NOP16 nucleolar protein	0.31	1.85e-13	2.35e-09
NADSYN1	NAD synthetase 1	0.31	2.07e-13	2.62e-09
RARS	arginyl-tRNA synthetase	0.309	2.1e-13	2.66e-09
PHACTR2	phosphatase and actin regulator 2	0.309	2.12e-13	2.69e-09
BHLHE40	basic helix-loop-helix family member e40	0.309	2.22e-13	2.82e-09
PPP1CA	protein phosphatase 1 catalytic subunit alpha	0.309	2.29e-13	2.91e-09
FLII	FLII, actin remodeling protein	0.309	2.3e-13	2.92e-09
CDH1	cadherin 1	0.309	2.38e-13	3.02e-09
CAPN1	calpain 1	0.309	2.39e-13	3.03e-09
SLC39A4	solute carrier family 39 member 4	0.309	2.42e-13	3.07e-09
PAWR	pro-apoptotic WT1 regulator	0.309	2.49e-13	3.16e-09
TRIM38	tripartite motif containing 38	0.308	2.55e-13	3.24e-09
FZD1	frizzled class receptor 1	0.308	2.65e-13	3.36e-09
PEX13	peroxisomal biogenesis factor 13	0.308	2.88e-13	3.65e-09
IRF6	interferon regulatory factor 6	0.307	3.03e-13	3.85e-09
COL13A1	collagen type XIII alpha 1 chain	0.307	3.32e-13	4.22e-09
ESRP1	epithelial splicing regulatory protein 1	0.307	3.4e-13	4.31e-09
GRB7	growth factor receptor bound protein 7	0.307	3.47e-13	4.41e-09
GTF2E2	general transcription factor IIE subunit 2	0.307	3.47e-13	4.41e-09
EPHA1	EPH receptor A1	0.307	3.48e-13	4.42e-09
DNPEP	aspartyl aminopeptidase	0.307	3.63e-13	4.61e-09
DUSP6	dual specificity phosphatase 6	0.306	3.68e-13	4.67e-09
HSP90B1	heat shock protein 90 beta family member 1	0.306	3.77e-13	4.78e-09
ANXA4	annexin A4	0.306	3.8e-13	4.83e-09
UBE2Z	ubiquitin conjugating enzyme E2 Z	0.306	3.8e-13	4.83e-09
TRADD	TNFRSF1A associated via death domain	0.306	3.95e-13	5.02e-09
PLOD3	procollagen-lysine,2-oxoglutarate 5-dioxygenase 3	0.306	4.14e-13	5.25e-09
BICC1	BicC family RNA binding protein 1	0.306	4.16e-13	5.28e-09
VANGL1	VANGL planar cell polarity protein 1	0.306	4.3e-13	5.46e-09
LTBP2	latent transforming growth factor beta binding protein 2	0.305	4.99e-13	6.33e-09
PARVA	parvin alpha	0.305	5.1e-13	6.48e-09
ARF6	ADP ribosylation factor 6	0.305	5.13e-13	6.52e-09
STEAP1	six transmembrane epithelial antigen of the prostate 1	0.305	5.2e-13	6.6e-09
CD46	CD46 molecule	0.304	5.63e-13	7.15e-09
DDB2	damage specific DNA binding protein 2	0.304	5.82e-13	7.39e-09
IGF2BP3	insulin like growth factor 2 mRNA binding protein 3	0.304	5.95e-13	7.56e-09
S100A14	S100 calcium binding protein A14	0.303	6.53e-13	8.29e-09
ACP6	acid phosphatase 6, lysophosphatidic	0.303	6.54e-13	8.3e-09
CEACAM6	carcinoembryonic antigen related cell adhesion molecule 6	0.303	6.89e-13	8.76e-09
HSPG2	heparan sulfate proteoglycan 2	0.303	7.01e-13	8.9e-09
ACTN4	actinin alpha 4	0.303	7.05e-13	8.95e-09
APLP2	amyloid beta precursor like protein 2	0.303	7.15e-13	9.08e-09
EPCAM	epithelial cell adhesion molecule	0.303	7.34e-13	9.32e-09
BCL3	B-cell CLL/lymphoma 3	0.303	7.44e-13	9.44e-09
BCAR3	breast cancer anti-estrogen resistance 3	0.302	7.8e-13	9.91e-09
RAB25	RAB25, member RAS oncogene family	0.302	7.98e-13	1.01e-08
MVP	major vault protein	0.302	8.35e-13	1.06e-08
S100A2	S100 calcium binding protein A2	0.302	8.36e-13	1.06e-08
FURIN	furin, paired basic amino acid cleaving enzyme	0.302	8.39e-13	1.07e-08
HEATR1	HEAT repeat containing 1	0.302	8.57e-13	1.09e-08
EXT1	exostosin glycosyltransferase 1	0.302	8.71e-13	1.11e-08
DSG2	desmoglein 2	0.302	8.74e-13	1.11e-08
GSDMD	gasdermin D	0.302	8.75e-13	1.11e-08
NMI	N-myc and STAT interactor	0.301	9.34e-13	1.19e-08
NIP7	NIP7, nucleolar pre-rRNA processing protein	0.301	9.35e-13	1.19e-08
NT5E	5'-nucleotidase ecto	0.301	9.55e-13	1.21e-08
TPBG	trophoblast glycoprotein	0.301	9.71e-13	1.23e-08
ATP1A1	ATPase Na+/K+ transporting subunit alpha 1	0.301	1.02e-12	1.3e-08
KANK2	KN motif and ankyrin repeat domains 2	0.301	1.03e-12	1.31e-08
COPB1	coatomer protein complex subunit beta 1	0.3	1.21e-12	1.54e-08
CARS2	cysteinyl-tRNA synthetase 2, mitochondrial (putative)	0.3	1.27e-12	1.61e-08
FGFBP1	fibroblast growth factor binding protein 1	0.3	1.27e-12	1.61e-08
LRRTM2	leucine rich repeat transmembrane neuronal 2	-0.3	1.22e-12	1.55e-08
RAPGEF2	Rap guanine nucleotide exchange factor 2	-0.3	1.26e-12	1.61e-08
C11orf71	chromosome 11 open reading frame 71	-0.3	1.28e-12	1.62e-08
ACSM5	acyl-CoA synthetase medium-chain family member 5	-0.301	9.71e-13	1.23e-08
PBX1	PBX homeobox 1	-0.301	9.9e-13	1.26e-08
CKB	creatine kinase B	-0.301	1.06e-12	1.34e-08
INSM1	INSM transcriptional repressor 1	-0.302	7.74e-13	9.84e-09
MYRIP	myosin VIIA and Rab interacting protein	-0.302	7.91e-13	1.01e-08
LRRC49	leucine rich repeat containing 49	-0.303	6.83e-13	8.68e-09
RASL10A	RAS like family 10 member A	-0.303	6.93e-13	8.8e-09
NDRG2	NDRG family member 2	-0.303	7.17e-13	9.1e-09
RHOBTB3	Rho related BTB domain containing 3	-0.304	5.82e-13	7.39e-09
TMEM242	transmembrane protein 242	-0.304	6.14e-13	7.8e-09
CAPN3	calpain 3	-0.304	6.17e-13	7.84e-09
APBB1	amyloid beta precursor protein binding family B member 1	-0.305	4.4e-13	5.59e-09
AKAP6	A-kinase anchoring protein 6	-0.305	4.43e-13	5.62e-09
PDE2A	phosphodiesterase 2A	-0.305	4.48e-13	5.69e-09
SLC25A4	solute carrier family 25 member 4	-0.305	4.65e-13	5.91e-09
ZHX2	zinc fingers and homeoboxes 2	-0.305	4.74e-13	6.02e-09
FAM127A	family with sequence similarity 127 member A	-0.305	5.06e-13	6.42e-09
FYN	FYN proto-oncogene, Src family tyrosine kinase	-0.305	5.16e-13	6.56e-09
AASDHPPT	aminoadipate-semialdehyde dehydrogenase-phosphopantetheinyl transferase	-0.306	3.86e-13	4.91e-09
OLFM1	olfactomedin 1	-0.306	3.88e-13	4.92e-09
CIT	citron rho-interacting serine/threonine kinase	-0.306	3.91e-13	4.97e-09
APLNR	apelin receptor	-0.306	4.06e-13	5.15e-09
PCBP4	poly(rC) binding protein 4	-0.306	4.12e-13	5.23e-09
UBE2E1	ubiquitin conjugating enzyme E2 E1	-0.307	3.34e-13	4.24e-09
VIPR2	vasoactive intestinal peptide receptor 2	-0.307	3.38e-13	4.29e-09
WDR7	WD repeat domain 7	-0.307	3.45e-13	4.38e-09
ITM2C	integral membrane protein 2C	-0.307	3.57e-13	4.53e-09
DYNC1I1	dynein cytoplasmic 1 intermediate chain 1	-0.307	3.59e-13	4.56e-09
ASPA	aspartoacylase	-0.308	2.51e-13	3.19e-09
S100A1	S100 calcium binding protein A1	-0.308	2.54e-13	3.23e-09
TSC22D4	TSC22 domain family member 4	-0.308	2.61e-13	3.31e-09
MYO16	myosin XVI	-0.308	2.66e-13	3.38e-09
PRKAR2B	protein kinase cAMP-dependent type II regulatory subunit beta	-0.308	2.78e-13	3.53e-09
MAP1B	microtubule associated protein 1B	-0.308	2.82e-13	3.58e-09
NR2F1	nuclear receptor subfamily 2 group F member 1	-0.308	2.85e-13	3.62e-09
ASIC1	acid sensing ion channel subunit 1	-0.308	2.93e-13	3.73e-09
ASH2L	ASH2 like histone lysine methyltransferase complex subunit	-0.309	2.24e-13	2.85e-09
HEY2	hes related family bHLH transcription factor with YRPW motif 2	-0.309	2.24e-13	2.84e-09
OSBPL11	oxysterol binding protein like 11	-0.309	2.25e-13	2.86e-09
PRUNE2	prune homolog 2	-0.31	1.74e-13	2.21e-09
TRIM9	tripartite motif containing 9	-0.31	1.81e-13	2.3e-09
HPCAL4	hippocalcin like 4	-0.31	1.92e-13	2.44e-09
ZEB1	zinc finger E-box binding homeobox 1	-0.31	2.01e-13	2.56e-09
PDE4DIP	phosphodiesterase 4D interacting protein	-0.31	2.08e-13	2.64e-09
CBR4	carbonyl reductase 4	-0.311	1.6e-13	2.03e-09
SLCO1C1	solute carrier organic anion transporter family member 1C1	-0.311	1.6e-13	2.03e-09
SSTR2	somatostatin receptor 2	-0.311	1.62e-13	2.06e-09
SEPT4	septin 4	-0.311	1.66e-13	2.11e-09
ENOPH1	enolase-phosphatase 1	-0.311	1.68e-13	2.14e-09
SORCS3	sortilin related VPS10 domain containing receptor 3	-0.312	1.25e-13	1.58e-09
VPS45	vacuolar protein sorting 45 homolog	-0.312	1.25e-13	1.58e-09
INPP1	inositol polyphosphate-1-phosphatase	-0.312	1.28e-13	1.62e-09
YWHAE	tyrosine 3-monooxygenase/tryptophan 5-monooxygenase activation protein epsilon	-0.312	1.29e-13	1.63e-09
KLHDC3	kelch domain containing 3	-0.312	1.32e-13	1.68e-09
BCHE	butyrylcholinesterase	-0.312	1.38e-13	1.75e-09
KLHL23	kelch like family member 23	-0.312	1.43e-13	1.82e-09
NPPA	natriuretic peptide A	-0.313	1e-13	1.27e-09
PLCB1	phospholipase C beta 1	-0.313	1.01e-13	1.28e-09
APC2	APC2, WNT signaling pathway regulator	-0.313	1.04e-13	1.32e-09
GRIA3	glutamate ionotropic receptor AMPA type subunit 3	-0.313	1.07e-13	1.36e-09
ARNT2	aryl hydrocarbon receptor nuclear translocator 2	-0.313	1.14e-13	1.45e-09
ZNF177	zinc finger protein 177	-0.313	1.14e-13	1.45e-09
TTLL7	tubulin tyrosine ligase like 7	-0.314	8.19e-14	1.04e-09
SUSD4	sushi domain containing 4	-0.314	8.66e-14	1.1e-09
ATP10B	ATPase phospholipid transporting 10B (putative)	-0.314	9.46e-14	1.2e-09
ASCL1	achaete-scute family bHLH transcription factor 1	-0.315	7.02e-14	8.92e-10
FIG4	FIG4 phosphoinositide 5-phosphatase	-0.315	7.16e-14	9.09e-10
GDAP1L1	ganglioside induced differentiation associated protein 1 like 1	-0.315	7.17e-14	9.1e-10
KIF1B	kinesin family member 1B	-0.315	7.34e-14	9.32e-10
GLRB	glycine receptor beta	-0.316	5.62e-14	7.13e-10
PLA2G4C	phospholipase A2 group IVC	-0.316	5.86e-14	7.45e-10
CRBN	cereblon	-0.316	6.12e-14	7.77e-10
SLC6A1	solute carrier family 6 member 1	-0.316	6.22e-14	7.9e-10
DCTN6	dynactin subunit 6	-0.316	6.25e-14	7.94e-10
GAB2	GRB2 associated binding protein 2	-0.316	6.45e-14	8.2e-10
GOLGA7	golgin A7	-0.316	6.51e-14	8.27e-10
KLRC3	killer cell lectin like receptor C3	-0.316	6.52e-14	8.28e-10
OXR1	oxidation resistance 1	-0.317	4.75e-14	6.04e-10
PNMA2	paraneoplastic Ma antigen 2	-0.318	4.18e-14	5.31e-10
SEC61A2	Sec61 translocon alpha 2 subunit	-0.318	4.29e-14	5.44e-10
SYNDIG1	synapse differentiation inducing 1	-0.318	4.52e-14	5.74e-10
BEX4	brain expressed X-linked 4	-0.319	3.39e-14	4.31e-10
MOG	myelin oligodendrocyte glycoprotein	-0.321	2.19e-14	2.78e-10
AGPAT4	1-acylglycerol-3-phosphate O-acyltransferase 4	-0.321	2.23e-14	2.83e-10
VAX2	ventral anterior homeobox 2	-0.322	1.91e-14	2.42e-10
DLL3	delta like canonical Notch ligand 3	-0.322	1.98e-14	2.52e-10
PTGDS	prostaglandin D2 synthase	-0.323	1.43e-14	1.82e-10
NKAIN1	Na+/K+ transporting ATPase interacting 1	-0.323	1.43e-14	1.81e-10
IL1RAPL1	interleukin 1 receptor accessory protein like 1	-0.323	1.58e-14	2.01e-10
SLC9A6	solute carrier family 9 member A6	-0.323	1.65e-14	2.09e-10
CTIF	cap binding complex dependent translation initiation factor	-0.323	1.66e-14	2.1e-10
TNIK	TRAF2 and NCK interacting kinase	-0.324	1.29e-14	1.64e-10
CDK5R1	cyclin dependent kinase 5 regulatory subunit 1	-0.324	1.34e-14	1.7e-10
PPP1R16B	protein phosphatase 1 regulatory subunit 16B	-0.324	1.35e-14	1.71e-10
AGT	angiotensinogen	-0.324	1.36e-14	1.73e-10
KCND2	potassium voltage-gated channel subfamily D member 2	-0.324	1.37e-14	1.75e-10
ZNF804A	zinc finger protein 804A	-0.325	1.03e-14	1.31e-10
QKI	QKI, KH domain containing RNA binding	-0.325	1.1e-14	1.4e-10
SOBP	sine oculis binding protein homolog	-0.326	8.5e-15	1.08e-10
CCNI	cyclin I	-0.326	9.44e-15	1.2e-10
CA10	carbonic anhydrase 10	-0.327	6.86e-15	8.71e-11
ACYP2	acylphosphatase 2	-0.327	7e-15	8.89e-11
APC	APC, WNT signaling pathway regulator	-0.328	5.95e-15	7.56e-11
SYNJ1	synaptojanin 1	-0.329	5.11e-15	6.49e-11
LINC00599	long intergenic non-protein coding RNA 599	-0.329	5.27e-15	6.7e-11
FSD1	fibronectin type III and SPRY domain containing 1	-0.33	3.67e-15	4.66e-11
CADM3	cell adhesion molecule 3	-0.33	3.68e-15	4.68e-11
S100B	S100 calcium binding protein B	-0.33	4.31e-15	5.47e-11
CSRNP3	cysteine and serine rich nuclear protein 3	-0.331	2.89e-15	3.68e-11
BIN1	bridging integrator 1	-0.331	3.02e-15	3.84e-11
HSPB8	heat shock protein family B (small) member 8	-0.331	3.25e-15	4.13e-11
SYBU	syntabulin	-0.331	3.32e-15	4.22e-11
DZIP3	DAZ interacting zinc finger protein 3	-0.331	3.39e-15	4.3e-11
USP2	ubiquitin specific peptidase 2	-0.331	3.51e-15	4.45e-11
RAPGEF4	Rap guanine nucleotide exchange factor 4	-0.332	2.58e-15	3.28e-11
DGKI	diacylglycerol kinase iota	-0.332	2.59e-15	3.29e-11
ITM2A	integral membrane protein 2A	-0.332	2.65e-15	3.37e-11
SUPT7L	SPT7-like STAGA complex gamma subunit	-0.332	2.65e-15	3.37e-11
RHOB	ras homolog family member B	-0.332	2.76e-15	3.51e-11
SNN	stannin	-0.332	2.79e-15	3.54e-11
ZEB2	zinc finger E-box binding homeobox 2	-0.332	2.84e-15	3.6e-11
NCAM2	neural cell adhesion molecule 2	-0.332	2.84e-15	3.6e-11
SV2A	synaptic vesicle glycoprotein 2A	-0.333	2.27e-15	2.89e-11
CLN8	ceroid-lipofuscinosis, neuronal 8	-0.334	1.61e-15	2.05e-11
PAQR6	progestin and adipoQ receptor family member 6	-0.334	1.78e-15	2.26e-11
FAM169A	family with sequence similarity 169 member A	-0.335	1.29e-15	1.63e-11
SCN3B	sodium voltage-gated channel beta subunit 3	-0.335	1.31e-15	1.67e-11
CPE	carboxypeptidase E	-0.335	1.4e-15	1.78e-11
FHIT	fragile histidine triad	-0.335	1.5e-15	1.91e-11
KCNA6	potassium voltage-gated channel subfamily A member 6	-0.335	1.56e-15	1.98e-11
KCNN3	potassium calcium-activated channel subfamily N member 3	-0.336	1.12e-15	1.43e-11
PRAF2	PRA1 domain family member 2	-0.336	1.12e-15	1.43e-11
NACAD	NAC alpha domain containing	-0.336	1.21e-15	1.53e-11
USP33	ubiquitin specific peptidase 33	-0.337	8.91e-16	1.13e-11
COX11	COX11, cytochrome c oxidase copper chaperone	-0.337	9.12e-16	1.16e-11
ERC2	ELKS/RAB6-interacting/CAST family member 2	-0.337	9.56e-16	1.21e-11
FHL1	four and a half LIM domains 1	-0.338	7.05e-16	8.96e-12
PTPRD	protein tyrosine phosphatase, receptor type D	-0.338	7.3e-16	9.28e-12
CNP	2',3'-cyclic nucleotide 3' phosphodiesterase	-0.338	7.43e-16	9.44e-12
FGF12	fibroblast growth factor 12	-0.338	7.51e-16	9.53e-12
AGTPBP1	ATP/GTP binding protein 1	-0.339	5.98e-16	7.59e-12
WDR47	WD repeat domain 47	-0.339	6.03e-16	7.66e-12
MEF2C	myocyte enhancer factor 2C	-0.34	5.16e-16	6.55e-12
GABRB1	gamma-aminobutyric acid type A receptor beta1 subunit	-0.341	4.15e-16	5.28e-12
SH3BGR	SH3 domain binding glutamate rich protein	-0.341	4.15e-16	5.27e-12
ZNF821	zinc finger protein 821	-0.342	2.99e-16	3.8e-12
DPF1	double PHD fingers 1	-0.342	3.27e-16	4.15e-12
FAM69A	family with sequence similarity 69 member A	-0.342	3.5e-16	4.45e-12
NLGN1	neuroligin 1	-0.343	2.69e-16	3.42e-12
CTNNA2	catenin alpha 2	-0.343	2.71e-16	3.44e-12
PCSK1N	proprotein convertase subtilisin/kexin type 1 inhibitor	-0.344	2.1e-16	2.67e-12
SYT11	synaptotagmin 11	-0.344	2.13e-16	2.71e-12
SYN3	synapsin III	-0.344	2.2e-16	2.8e-12
LINC00667	long intergenic non-protein coding RNA 667	-0.344	2.29e-16	2.91e-12
RTN1	reticulon 1	-0.345	1.58e-16	2.01e-12
TSPAN7	tetraspanin 7	-0.345	1.64e-16	2.09e-12
FAM110B	family with sequence similarity 110 member B	-0.346	1.37e-16	1.74e-12
DNAJC12	DnaJ heat shock protein family (Hsp40) member C12	-0.347	1.06e-16	1.35e-12
GPRC5B	G protein-coupled receptor class C group 5 member B	-0.347	1.11e-16	1.41e-12
B3GAT1	beta-1,3-glucuronyltransferase 1	-0.349	7.65e-17	9.71e-13
GNG4	G protein subunit gamma 4	-0.349	7.84e-17	9.95e-13
NCAN	neurocan	-0.35	5.76e-17	7.31e-13
THTPA	thiamine triphosphatase	-0.35	5.89e-17	7.48e-13
ASTN2	astrotactin 2	-0.351	5.04e-17	6.4e-13
ZNF529	zinc finger protein 529	-0.351	5.21e-17	6.62e-13
SCN2A	sodium voltage-gated channel alpha subunit 2	-0.352	3.74e-17	4.75e-13
P2RX7	purinergic receptor P2X 7	-0.352	4.32e-17	5.48e-13
TAGLN3	transgelin 3	-0.353	3.16e-17	4.02e-13
GADD45G	growth arrest and DNA damage inducible gamma	-0.353	3.24e-17	4.12e-13
PCMT1	protein-L-isoaspartate (D-aspartate) O-methyltransferase	-0.353	3.46e-17	4.4e-13
ID2	inhibitor of DNA binding 2, HLH protein	-0.354	2.41e-17	3.06e-13
DPP6	dipeptidyl peptidase like 6	-0.354	2.62e-17	3.33e-13
MTMR9	myotubularin related protein 9	-0.355	1.83e-17	2.32e-13
RUNDC3A	RUN domain containing 3A	-0.355	1.94e-17	2.46e-13
THSD7A	thrombospondin type 1 domain containing 7A	-0.355	2.04e-17	2.59e-13
SCAMP5	secretory carrier membrane protein 5	-0.355	2.22e-17	2.82e-13
CD200	CD200 molecule	-0.357	1.19e-17	1.51e-13
MARCKSL1	MARCKS like 1	-0.357	1.25e-17	1.59e-13
CXXC4	CXXC finger protein 4	-0.357	1.25e-17	1.58e-13
MYT1	myelin transcription factor 1	-0.357	1.32e-17	1.68e-13
TMEM100	transmembrane protein 100	-0.358	1.05e-17	1.34e-13
DGKB	diacylglycerol kinase beta	-0.358	1.15e-17	1.47e-13
TRO	trophinin	-0.359	7.75e-18	9.84e-14
OPCML	opioid binding protein/cell adhesion molecule like	-0.359	7.93e-18	1.01e-13
DNAJB5	DnaJ heat shock protein family (Hsp40) member B5	-0.359	8.56e-18	1.09e-13
MAGI2	membrane associated guanylate kinase, WW and PDZ domain containing 2	-0.36	6.02e-18	7.64e-14
KIF3A	kinesin family member 3A	-0.36	6.54e-18	8.31e-14
GDI1	GDP dissociation inhibitor 1	-0.36	6.69e-18	8.5e-14
PIK3R1	phosphoinositide-3-kinase regulatory subunit 1	-0.362	4.22e-18	5.36e-14
TUBA1A	tubulin alpha 1a	-0.363	3.03e-18	3.84e-14
TMEFF1	transmembrane protein with EGF like and two follistatin like domains 1	-0.363	3.12e-18	3.96e-14
CDO1	cysteine dioxygenase type 1	-0.363	3.76e-18	4.77e-14
EFS	embryonal Fyn-associated substrate	-0.364	2.49e-18	3.16e-14
BEX1	brain expressed X-linked 1	-0.364	2.78e-18	3.54e-14
SOX10	SRY-box 10	-0.366	1.55e-18	1.96e-14
FLRT1	fibronectin leucine rich transmembrane protein 1	-0.366	1.55e-18	1.97e-14
PALM	paralemmin	-0.366	1.58e-18	2.01e-14
PEG3	paternally expressed 3	-0.366	1.69e-18	2.15e-14
MPP2	membrane palmitoylated protein 2	-0.366	1.83e-18	2.33e-14
GNAZ	G protein subunit alpha z	-0.367	1.25e-18	1.59e-14
APBA2	amyloid beta precursor protein binding family A member 2	-0.367	1.43e-18	1.82e-14
STMN2	stathmin 2	-0.368	9.94e-19	1.26e-14
PKNOX2	PBX/knotted 1 homeobox 2	-0.368	1.03e-18	1.31e-14
ATRNL1	attractin like 1	-0.368	1.08e-18	1.37e-14
RALGPS1	Ral GEF with PH domain and SH3 binding motif 1	-0.368	1.15e-18	1.46e-14
ALDOC	aldolase, fructose-bisphosphate C	-0.368	1.16e-18	1.47e-14
CRB1	crumbs 1, cell polarity complex component	-0.369	7.74e-19	9.83e-15
PAK3	p21 (RAC1) activated kinase 3	-0.369	8.36e-19	1.06e-14
FCHSD2	FCH and double SH3 domains 2	-0.369	8.43e-19	1.07e-14
RAB6B	RAB6B, member RAS oncogene family	-0.37	6.15e-19	7.81e-15
APLP1	amyloid beta precursor like protein 1	-0.37	6.63e-19	8.43e-15
PPP2R2B	protein phosphatase 2 regulatory subunit Bbeta	-0.37	6.78e-19	8.61e-15
PMP2	peripheral myelin protein 2	-0.371	4.94e-19	6.28e-15
NCALD	neurocalcin delta	-0.371	5.05e-19	6.41e-15
AMPH	amphiphysin	-0.371	5.45e-19	6.92e-15
NOVA1	NOVA alternative splicing regulator 1	-0.371	5.85e-19	7.43e-15
LPAR4	lysophosphatidic acid receptor 4	-0.372	3.98e-19	5.05e-15
CYFIP2	cytoplasmic FMR1 interacting protein 2	-0.372	4.37e-19	5.55e-15
ARHGAP33	Rho GTPase activating protein 33	-0.374	2.47e-19	3.14e-15
MBP	myelin basic protein	-0.374	2.49e-19	3.16e-15
OLIG2	oligodendrocyte lineage transcription factor 2	-0.374	2.51e-19	3.19e-15
MLLT11	myeloid/lymphoid or mixed-lineage leukemia; translocated to, 11	-0.375	1.99e-19	2.52e-15
MARCKS	myristoylated alanine rich protein kinase C substrate	-0.375	2.01e-19	2.55e-15
BCAN	brevican	-0.375	2.32e-19	2.94e-15
FAM107A	family with sequence similarity 107 member A	-0.376	1.6e-19	2.03e-15
GRIK2	glutamate ionotropic receptor kainate type subunit 2	-0.376	1.71e-19	2.17e-15
NUDT11	nudix hydrolase 11	-0.377	1.15e-19	1.47e-15
SPARCL1	SPARC like 1	-0.377	1.22e-19	1.54e-15
ZC4H2	zinc finger C4H2-type containing	-0.377	1.23e-19	1.56e-15
SNCAIP	synuclein alpha interacting protein	-0.377	1.3e-19	1.65e-15
NRXN2	neurexin 2	-0.378	9.67e-20	1.23e-15
MXI1	MAX interactor 1, dimerization protein	-0.379	7.8e-20	9.9e-16
THRA	thyroid hormone receptor, alpha	-0.379	7.82e-20	9.93e-16
WASF1	WAS protein family member 1	-0.379	8.15e-20	1.04e-15
RIMS3	regulating synaptic membrane exocytosis 3	-0.38	5.75e-20	7.31e-16
BCAS1	breast carcinoma amplified sequence 1	-0.38	6.69e-20	8.5e-16
CNTN1	contactin 1	-0.38	6.9e-20	8.77e-16
ELAVL4	ELAV like neuron-specific RNA binding protein 4	-0.381	4.65e-20	5.9e-16
DAAM2	dishevelled associated activator of morphogenesis 2	-0.381	5.19e-20	6.59e-16
GPR17	G protein-coupled receptor 17	-0.381	5.47e-20	6.95e-16
ARMCX1	armadillo repeat containing, X-linked 1	-0.382	3.88e-20	4.92e-16
PFN2	profilin 2	-0.382	4.18e-20	5.31e-16
DPYSL2	dihydropyrimidinase like 2	-0.383	2.9e-20	3.69e-16
C14orf132	chromosome 14 open reading frame 132	-0.383	3.04e-20	3.87e-16
CELF2	CUGBP, Elav-like family member 2	-0.383	3.25e-20	4.13e-16
GFAP	glial fibrillary acidic protein	-0.384	2.23e-20	2.84e-16
KHDRBS3	KH RNA binding domain containing, signal transduction associated 3	-0.384	2.66e-20	3.38e-16
GPM6B	glycoprotein M6B	-0.385	1.92e-20	2.44e-16
GSTA4	glutathione S-transferase alpha 4	-0.385	2.1e-20	2.67e-16
MFF	mitochondrial fission factor	-0.386	1.37e-20	1.74e-16
SNAP91	synaptosome associated protein 91	-0.386	1.45e-20	1.84e-16
RUFY3	RUN and FYVE domain containing 3	-0.386	1.46e-20	1.85e-16
PDE8B	phosphodiesterase 8B	-0.387	1.03e-20	1.31e-16
RNFT2	ring finger protein, transmembrane 2	-0.389	6.41e-21	8.14e-17
TSPYL4	TSPY like 4	-0.389	6.71e-21	8.52e-17
CLIP3	CAP-Gly domain containing linker protein 3	-0.389	6.86e-21	8.71e-17
C1orf61	chromosome 1 open reading frame 61	-0.389	7.18e-21	9.11e-17
MAP2	microtubule associated protein 2	-0.389	7.31e-21	9.28e-17
SLC44A1	solute carrier family 44 member 1	-0.39	5.2e-21	6.6e-17
RND2	Rho family GTPase 2	-0.391	4.07e-21	5.17e-17
KCNB1	potassium voltage-gated channel subfamily B member 1	-0.391	4.19e-21	5.32e-17
PLCL1	phospholipase C like 1	-0.392	3.17e-21	4.02e-17
TUBB2B	tubulin beta 2B class IIb	-0.392	3.27e-21	4.15e-17
DUSP26	dual specificity phosphatase 26 (putative)	-0.392	3.7e-21	4.7e-17
ASRGL1	asparaginase like 1	-0.393	2.88e-21	3.66e-17
PHACTR1	phosphatase and actin regulator 1	-0.394	2.02e-21	2.56e-17
KIF2A	kinesin family member 2A	-0.394	2.15e-21	2.73e-17
BAALC	brain and acute leukemia, cytoplasmic	-0.395	1.39e-21	1.77e-17
SATB1	SATB homeobox 1	-0.395	1.65e-21	2.09e-17
UST	uronyl 2-sulfotransferase	-0.397	8.64e-22	1.1e-17
GRIA2	glutamate ionotropic receptor AMPA type subunit 2	-0.397	9.2e-22	1.17e-17
ABAT	4-aminobutyrate aminotransferase	-0.398	6.41e-22	8.15e-18
EFHD1	EF-hand domain family member D1	-0.398	6.97e-22	8.85e-18
GNAO1	G protein subunit alpha o1	-0.398	7.78e-22	9.89e-18
PEA15	phosphoprotein enriched in astrocytes 15	-0.398	7.98e-22	1.01e-17
FAIM2	Fas apoptotic inhibitory molecule 2	-0.398	8.02e-22	1.02e-17
MARCH1	membrane associated ring-CH-type finger 1	-0.399	6.01e-22	7.63e-18
SLC22A17	solute carrier family 22 member 17	-0.399	6.08e-22	7.72e-18
SCG3	secretogranin III	-0.4	4.16e-22	5.28e-18
CAMTA1	calmodulin binding transcription activator 1	-0.401	3.17e-22	4.03e-18
NFASC	neurofascin	-0.402	2.44e-22	3.09e-18
TF	transferrin	-0.403	2.03e-22	2.58e-18
FEZ1	fasciculation and elongation protein zeta 1	-0.403	2.24e-22	2.84e-18
MAPRE2	microtubule associated protein RP/EB family member 2	-0.404	1.36e-22	1.72e-18
PLEKHB1	pleckstrin homology domain containing B1	-0.405	1.24e-22	1.57e-18
STX12	syntaxin 12	-0.407	6.49e-23	8.24e-19
SCN1A	sodium voltage-gated channel alpha subunit 1	-0.407	7.53e-23	9.56e-19
NTRK2	neurotrophic receptor tyrosine kinase 2	-0.408	4.86e-23	6.18e-19
UGT8	UDP glycosyltransferase 8	-0.408	5.45e-23	6.93e-19
BEST1	bestrophin 1	-0.408	5.64e-23	7.16e-19
MARCH3	membrane associated ring-CH-type finger 3	-0.411	2.54e-23	3.23e-19
PRKACB	protein kinase cAMP-activated catalytic subunit beta	-0.413	1.53e-23	1.94e-19
TRIM2	tripartite motif containing 2	-0.415	7.92e-24	1.01e-19
C1QL1	complement C1q like 1	-0.415	9.22e-24	1.17e-19
PID1	phosphotyrosine interaction domain containing 1	-0.418	3.25e-24	4.12e-20
BEND5	BEN domain containing 5	-0.42	1.9e-24	2.42e-20
NRXN1	neurexin 1	-0.42	2.1e-24	2.67e-20
FXYD6	FXYD domain containing ion transport regulator 6	-0.42	2.16e-24	2.74e-20
CTNND2	catenin delta 2	-0.421	1.48e-24	1.88e-20
ARHGEF9	Cdc42 guanine nucleotide exchange factor 9	-0.421	1.63e-24	2.07e-20
ATP8A1	ATPase phospholipid transporting 8A1	-0.421	1.76e-24	2.23e-20
ATP6V1G2	ATPase H+ transporting V1 subunit G2	-0.422	1.22e-24	1.55e-20
ANKRD6	ankyrin repeat domain 6	-0.422	1.37e-24	1.74e-20
ANKRD46	ankyrin repeat domain 46	-0.423	9.51e-25	1.21e-20
PTPRO	protein tyrosine phosphatase, receptor type O	-0.424	6.05e-25	7.68e-21
DNAJC6	DnaJ heat shock protein family (Hsp40) member C6	-0.424	7.77e-25	9.87e-21
TUBB4A	tubulin beta 4A class IVa	-0.425	5.63e-25	7.15e-21
MYOT	myotilin	-0.425	5.83e-25	7.4e-21
HRASLS	HRAS like suppressor	-0.426	4.4e-25	5.59e-21
MAPK10	mitogen-activated protein kinase 10	-0.427	2.9e-25	3.68e-21
STMN4	stathmin 4	-0.428	2.2e-25	2.8e-21
KIF21B	kinesin family member 21B	-0.433	6.11e-26	7.76e-22
GPR19	G protein-coupled receptor 19	-0.434	4.32e-26	5.49e-22
RRAGD	Ras related GTP binding D	-0.434	4.5e-26	5.72e-22
CRYAB	crystallin alpha B	-0.435	3.14e-26	3.99e-22
SH3GL2	SH3 domain containing GRB2 like 2, endophilin A1	-0.435	3.43e-26	4.36e-22
ATAT1	alpha tubulin acetyltransferase 1	-0.44	6.3e-27	8e-23
SIRT2	sirtuin 2	-0.442	3.47e-27	4.41e-23
GPM6A	glycoprotein M6A	-0.444	1.97e-27	2.5e-23
KIF1A	kinesin family member 1A	-0.444	2.05e-27	2.6e-23
ELMO1	engulfment and cell motility 1	-0.445	1.47e-27	1.87e-23
DNM3	dynamin 3	-0.449	4.96e-28	6.3e-24
EPHB1	EPH receptor B1	-0.45	3.17e-28	4.03e-24
PKIA	protein kinase (cAMP-dependent, catalytic) inhibitor alpha	-0.452	2e-28	2.54e-24
NCAM1	neural cell adhesion molecule 1	-0.458	2.68e-29	3.4e-25
DCX	doublecortin	-0.458	2.77e-29	3.52e-25
LSAMP	limbic system-associated membrane protein	-0.462	9.42e-30	1.2e-25
MAGEH1	MAGE family member H1	-0.463	5.63e-30	7.15e-26
NAP1L3	nucleosome assembly protein 1 like 3	-0.464	4.39e-30	5.58e-26
RAP2A	RAP2A, member of RAS oncogene family	-0.465	2.85e-30	3.61e-26
NOL4	nucleolar protein 4	-0.467	1.46e-30	1.85e-26
CRMP1	collapsin response mediator protein 1	-0.467	1.66e-30	2.11e-26
SCRG1	stimulator of chondrogenesis 1	-0.467	1.98e-30	2.52e-26
CLASP2	cytoplasmic linker associated protein 2	-0.47	5.94e-31	7.54e-27
OMG	oligodendrocyte myelin glycoprotein	-0.475	1.13e-31	1.44e-27
RAB33A	RAB33A, member RAS oncogene family	-0.489	1.01e-33	1.28e-29
MAPT	microtubule associated protein tau	-0.489	1.11e-33	1.41e-29
REEP1	receptor accessory protein 1	-0.49	8.46e-34	1.07e-29
KIF5C	kinesin family member 5C	-0.495	1.3e-34	1.65e-30
PLP1	proteolipid protein 1	-0.497	5.87e-35	7.45e-31
TCEAL2	transcription elongation factor A like 2	-0.501	1.31e-35	1.67e-31
SCN3A	sodium voltage-gated channel alpha subunit 3	-0.54	4.63e-42	5.88e-38

## Sheet: Dataset 5
Dataset 5. List of all transcription factors from Uniport.
Entry	Entry name	Status	Protein names	Gene names	Organism	Length	Entry name
Q14494	NF2L1_HUMAN	reviewed	Endoplasmic reticulum membrane sensor NFE2L1 (Locus control region-factor 1) (LCR-F1) (Nuclear factor erythroid 2-related factor 1) (NF-E2-related factor 1) (NFE2-related factor 1) (Nuclear factor, erythroid derived 2, like 1) (Protein NRF1, p120 form) (Transcription factor 11) (TCF-11) [Cleaved into: Transcription factor NRF1 (Protein NRF1, p110 form)]	NFE2L1 HBZ17 NRF1 TCF11	Homo sapiens (Human)	772	NF2L1
P15923	TFE2_HUMAN	reviewed	Transcription factor E2-alpha (Class B basic helix-loop-helix protein 21) (bHLHb21) (Immunoglobulin enhancer-binding factor E12/E47) (Immunoglobulin transcription factor 1) (Kappa-E2-binding factor) (Transcription factor 3) (TCF-3) (Transcription factor ITF-1)	TCF3 BHLHB21 E2A ITF1	Homo sapiens (Human)	654	TFE2
Q16236	NF2L2_HUMAN	reviewed	Nuclear factor erythroid 2-related factor 2 (NF-E2-related factor 2) (NFE2-related factor 2) (Nrf-2) (HEBP1) (Nuclear factor, erythroid derived 2, like 2)	NFE2L2 NRF2	Homo sapiens (Human)	605	NF2L2
P52655	TF2AA_HUMAN	reviewed	Transcription initiation factor IIA subunit 1 (General transcription factor IIA subunit 1) (TFIIAL) (Transcription initiation factor TFIIA 42 kDa subunit) (TFIIA-42) [Cleaved into: Transcription initiation factor IIA alpha chain (TFIIA p35 subunit); Transcription initiation factor IIA beta chain (TFIIA p19 subunit)]	GTF2A1 TF2A1	Homo sapiens (Human)	376	TF2AA
Q13950	RUNX2_HUMAN	reviewed	Runt-related transcription factor 2 (Acute myeloid leukemia 3 protein) (Core-binding factor subunit alpha-1) (CBF-alpha-1) (Oncogene AML-3) (Osteoblast-specific transcription factor 2) (OSF-2) (Polyomavirus enhancer-binding protein 2 alpha A subunit) (PEA2-alpha A) (PEBP2-alpha A) (SL3-3 enhancer factor 1 alpha A subunit) (SL3/AKV core-binding factor alpha A subunit)	RUNX2 AML3 CBFA1 OSF2 PEBP2A	Homo sapiens (Human)	521	RUNX2
Q53T94	TAF1B_HUMAN	reviewed	TATA box-binding protein-associated factor RNA polymerase I subunit B (RNA polymerase I-specific TBP-associated factor 63 kDa) (TAFI63) (TATA box-binding protein-associated factor 1B) (TBP-associated factor 1B) (Transcription initiation factor SL1/TIF-IB subunit B)	TAF1B	Homo sapiens (Human)	588	TAF1B
O95365	ZBT7A_HUMAN	reviewed	Zinc finger and BTB domain-containing protein 7A (Factor binding IST protein 1) (FBI-1) (Factor that binds to inducer of short transcripts protein 1) (HIV-1 1st-binding protein 1) (Leukemia/lymphoma-related factor) (POZ and Krueppel erythroid myeloid ontogenic factor) (POK erythroid myeloid ontogenic factor) (Pokemon) (Pokemon 1) (TTF-I-interacting peptide 21) (TIP21) (Zinc finger protein 857A)	ZBTB7A FBI1 LRF ZBTB7 ZNF857A	Homo sapiens (Human)	584	ZBT7A
Q15572	TAF1C_HUMAN	reviewed	TATA box-binding protein-associated factor RNA polymerase I subunit C (RNA polymerase I-specific TBP-associated factor 110 kDa) (TAFI110) (TATA box-binding protein-associated factor 1C) (TBP-associated factor 1C) (Transcription initiation factor SL1/TIF-IB subunit C)	TAF1C	Homo sapiens (Human)	869	TAF1C
Q9H5J8	TAF1D_HUMAN	reviewed	TATA box-binding protein-associated factor RNA polymerase I subunit D (RNA polymerase I-specific TBP-associated factor 41 kDa) (TAFI41) (TATA box-binding protein-associated factor 1D) (TBP-associated factor 1D) (Transcription initiation factor SL1/TIF-IB subunit D)	TAF1D JOSD3	Homo sapiens (Human)	278	TAF1D
Q9Y2G1	MYRF_HUMAN	reviewed	Myelin regulatory factor (EC 3.4.-.-) (Myelin gene regulatory factor) [Cleaved into: Myelin regulatory factor, N-terminal; Myelin regulatory factor, C-terminal]	MYRF C11orf9 KIAA0954 MRF	Homo sapiens (Human)	1151	MYRF
P19838	NFKB1_HUMAN	reviewed	Nuclear factor NF-kappa-B p105 subunit (DNA-binding factor KBF1) (EBP-1) (Nuclear factor of kappa light polypeptide gene enhancer in B-cells 1) [Cleaved into: Nuclear factor NF-kappa-B p50 subunit]	NFKB1	Homo sapiens (Human)	968	NFKB1
P18850	ATF6A_HUMAN	reviewed	Cyclic AMP-dependent transcription factor ATF-6 alpha (cAMP-dependent transcription factor ATF-6 alpha) (Activating transcription factor 6 alpha) (ATF6-alpha) [Cleaved into: Processed cyclic AMP-dependent transcription factor ATF-6 alpha]	ATF6	Homo sapiens (Human)	670	ATF6A
P35269	T2FA_HUMAN	reviewed	General transcription factor IIF subunit 1 (General transcription factor IIF 74 kDa subunit) (Transcription initiation factor IIF subunit alpha) (TFIIF-alpha) (Transcription initiation factor RAP74)	GTF2F1 RAP74	Homo sapiens (Human)	517	T2FA
Q9NQB0	TF7L2_HUMAN	reviewed	Transcription factor 7-like 2 (HMG box transcription factor 4) (T-cell-specific transcription factor 4) (T-cell factor 4) (TCF-4) (hTCF-4)	TCF7L2 TCF4	Homo sapiens (Human)	619	TF7L2
P52945	PDX1_HUMAN	reviewed	Pancreas/duodenum homeobox protein 1 (PDX-1) (Glucose-sensitive factor) (GSF) (Insulin promoter factor 1) (IPF-1) (Insulin upstream factor 1) (IUF-1) (Islet/duodenum homeobox-1) (IDX-1) (Somatostatin-transactivating factor 1) (STF-1)	PDX1 IPF1 STF1	Homo sapiens (Human)	283	PDX1
Q00653	NFKB2_HUMAN	reviewed	Nuclear factor NF-kappa-B p100 subunit (DNA-binding factor KBF2) (H2TF1) (Lymphocyte translocation chromosome 10 protein) (Nuclear factor of kappa light polypeptide gene enhancer in B-cells 2) (Oncogene Lyt-10) (Lyt10) [Cleaved into: Nuclear factor NF-kappa-B p52 subunit]	NFKB2 LYT10	Homo sapiens (Human)	900	NFKB2
Q9Y2D1	ATF5_HUMAN	reviewed	Cyclic AMP-dependent transcription factor ATF-5 (cAMP-dependent transcription factor ATF-5) (Activating transcription factor 5) (Transcription factor ATFx)	ATF5 ATFX	Homo sapiens (Human)	282	ATF5
Q99941	ATF6B_HUMAN	reviewed	Cyclic AMP-dependent transcription factor ATF-6 beta (cAMP-dependent transcription factor ATF-6 beta) (Activating transcription factor 6 beta) (ATF6-beta) (Protein G13) (cAMP response element-binding protein-related protein) (Creb-rp) (cAMP-responsive element-binding protein-like 1) [Cleaved into: Processed cyclic AMP-dependent transcription factor ATF-6 beta]	ATF6B CREBL1 G13	Homo sapiens (Human)	703	ATF6B
Q01196	RUNX1_HUMAN	reviewed	Runt-related transcription factor 1 (Acute myeloid leukemia 1 protein) (Core-binding factor subunit alpha-2) (CBF-alpha-2) (Oncogene AML-1) (Polyomavirus enhancer-binding protein 2 alpha B subunit) (PEA2-alpha B) (PEBP2-alpha B) (SL3-3 enhancer factor 1 alpha B subunit) (SL3/AKV core-binding factor alpha B subunit)	RUNX1 AML1 CBFA2	Homo sapiens (Human)	453	RUNX1
Q13888	TF2H2_HUMAN	reviewed	General transcription factor IIH subunit 2 (Basic transcription factor 2 44 kDa subunit) (BTF2 p44) (General transcription factor IIH polypeptide 2) (TFIIH basal transcription factor complex p44 subunit)	GTF2H2 BTF2P44	Homo sapiens (Human)	395	TF2H2
Q13887	KLF5_HUMAN	reviewed	Krueppel-like factor 5 (Basic transcription element-binding protein 2) (BTE-binding protein 2) (Colon krueppel-like factor) (GC-box-binding protein 2) (Intestinal-enriched krueppel-like factor) (Transcription factor BTEB2)	KLF5 BTEB2 CKLF IKLF	Homo sapiens (Human)	457	KLF5
Q6P1X5	TAF2_HUMAN	reviewed	Transcription initiation factor TFIID subunit 2 (150 kDa cofactor of initiator function) (RNA polymerase II TBP-associated factor subunit B) (TBP-associated factor 150 kDa) (Transcription initiation factor TFIID 150 kDa subunit) (TAF(II)150) (TAFII-150) (TAFII150)	TAF2 CIF150 TAF2B	Homo sapiens (Human)	1199	TAF2
P13984	T2FB_HUMAN	reviewed	General transcription factor IIF subunit 2 (EC 3.6.4.12) (ATP-dependent helicase GTF2F2) (General transcription factor IIF 30 kDa subunit) (Transcription initiation factor IIF subunit beta) (TFIIF-beta) (Transcription initiation factor RAP30)	GTF2F2 RAP30	Homo sapiens (Human)	249	T2FB
O00268	TAF4_HUMAN	reviewed	Transcription initiation factor TFIID subunit 4 (RNA polymerase II TBP-associated factor subunit C) (TBP-associated factor 4) (Transcription initiation factor TFIID 130 kDa subunit) (TAF(II)130) (TAFII-130) (TAFII130) (Transcription initiation factor TFIID 135 kDa subunit) (TAF(II)135) (TAFII-135) (TAFII135)	TAF4 TAF2C TAF2C1 TAF4A TAFII130 TAFII135	Homo sapiens (Human)	1085	TAF4
Q16594	TAF9_HUMAN	reviewed	Transcription initiation factor TFIID subunit 9 (RNA polymerase II TBP-associated factor subunit G) (STAF31/32) (Transcription initiation factor TFIID 31 kDa subunit) (TAFII-31) (TAFII31) (Transcription initiation factor TFIID 32 kDa subunit) (TAFII-32) (TAFII32)	TAF9 TAF2G TAFII31	Homo sapiens (Human)	264	TAF9
Q13761	RUNX3_HUMAN	reviewed	Runt-related transcription factor 3 (Acute myeloid leukemia 2 protein) (Core-binding factor subunit alpha-3) (CBF-alpha-3) (Oncogene AML-2) (Polyomavirus enhancer-binding protein 2 alpha C subunit) (PEA2-alpha C) (PEBP2-alpha C) (SL3-3 enhancer factor 1 alpha C subunit) (SL3/AKV core-binding factor alpha C subunit)	RUNX3 AML2 CBFA3 PEBP2A3	Homo sapiens (Human)	415	RUNX3
Q6DJT9	PLAG1_HUMAN	reviewed	Zinc finger protein PLAG1 (Pleiomorphic adenoma gene 1 protein)	PLAG1	Homo sapiens (Human)	500	PLAG1
P19793	RXRA_HUMAN	reviewed	Retinoic acid receptor RXR-alpha (Nuclear receptor subfamily 2 group B member 1) (Retinoid X receptor alpha)	RXRA NR2B1	Homo sapiens (Human)	462	RXRA
Q16533	SNPC1_HUMAN	reviewed	snRNA-activating protein complex subunit 1 (SNAPc subunit 1) (Proximal sequence element-binding transcription factor subunit gamma) (PSE-binding factor subunit gamma) (PTF subunit gamma) (Small nuclear RNA-activating complex polypeptide 1) (snRNA-activating protein complex 43 kDa subunit) (SNAPc 43 kDa subunit)	SNAPC1 SNAP43	Homo sapiens (Human)	368	SNPC1
P28370	SMCA1_HUMAN	reviewed	Probable global transcription activator SNF2L1 (EC 3.6.4.-) (ATP-dependent helicase SMARCA1) (Nucleosome-remodeling factor subunit SNF2L) (SWI/SNF-related matrix-associated actin-dependent regulator of chromatin subfamily A member 1)	SMARCA1 SNF2L SNF2L1	Homo sapiens (Human)	1054	SMCA1
Q15562	TEAD2_HUMAN	reviewed	Transcriptional enhancer factor TEF-4 (TEA domain family member 2) (TEAD-2)	TEAD2 TEF4	Homo sapiens (Human)	447	TEAD2
Q9UI95	MD2L2_HUMAN	reviewed	Mitotic spindle assembly checkpoint protein MAD2B (Mitotic arrest deficient 2-like protein 2) (MAD2-like protein 2) (REV7 homolog) (hREV7)	MAD2L2 MAD2B REV7	Homo sapiens (Human)	211	MD2L2
Q9UH92	MLX_HUMAN	reviewed	Max-like protein X (Class D basic helix-loop-helix protein 13) (bHLHd13) (Max-like bHLHZip protein) (Protein BigMax) (Transcription factor-like protein 4)	MLX BHLHD13 TCFL4	Homo sapiens (Human)	298	MLX
Q14765	STAT4_HUMAN	reviewed	Signal transducer and activator of transcription 4	STAT4	Homo sapiens (Human)	748	STAT4
O94993	SOX30_HUMAN	reviewed	Transcription factor SOX-30	SOX30	Homo sapiens (Human)	753	SOX30
O15370	SOX12_HUMAN	reviewed	Transcription factor SOX-12 (Protein SOX-22)	SOX12 SOX22	Homo sapiens (Human)	315	SOX12
Q15797	SMAD1_HUMAN	reviewed	Mothers against decapentaplegic homolog 1 (MAD homolog 1) (Mothers against DPP homolog 1) (JV4-1) (Mad-related protein 1) (SMAD family member 1) (SMAD 1) (Smad1) (hSMAD1) (Transforming growth factor-beta-signaling protein 1) (BSP-1)	SMAD1 BSP1 MADH1 MADR1	Homo sapiens (Human)	465	SMAD1
P63272	SPT4H_HUMAN	reviewed	Transcription elongation factor SPT4 (hSPT4) (DRB sensitivity-inducing factor 14 kDa subunit) (DSIF p14) (DRB sensitivity-inducing factor small subunit) (DSIF small subunit)	SUPT4H1 SPT4H SUPT4H	Homo sapiens (Human)	117	SPT4H
Q9HCS7	SYF1_HUMAN	reviewed	Pre-mRNA-splicing factor SYF1 (Protein HCNP) (XPA-binding protein 2)	XAB2 HCNP KIAA1177 SYF1 PP3898	Homo sapiens (Human)	855	SYF1
Q01664	TFAP4_HUMAN	reviewed	Transcription factor AP-4 (Activating enhancer-binding protein 4) (Class C basic helix-loop-helix protein 41) (bHLHc41)	TFAP4 BHLHC41	Homo sapiens (Human)	338	TFAP4
Q6IPX3	TCAL6_HUMAN	reviewed	Transcription elongation factor A protein-like 6 (TCEA-like protein 6) (Transcription elongation factor S-II protein-like 6)	TCEAL6	Homo sapiens (Human)	200	TCAL6
P23193	TCEA1_HUMAN	reviewed	Transcription elongation factor A protein 1 (Transcription elongation factor S-II protein 1) (Transcription elongation factor TFIIS.o)	TCEA1 GTF2S TFIIS	Homo sapiens (Human)	301	TCEA1
P57082	TBX4_HUMAN	reviewed	T-box transcription factor TBX4 (T-box protein 4)	TBX4	Homo sapiens (Human)	545	TBX4
Q9UL17	TBX21_HUMAN	reviewed	T-box transcription factor TBX21 (T-box protein 21) (T-cell-specific T-box transcription factor T-bet) (Transcription factor TBLYM)	TBX21 TBET TBLYM	Homo sapiens (Human)	535	TBX21
Q9UKZ4	TEN1_HUMAN	reviewed	Teneurin-1 (Ten-1) (Protein Odd Oz/ten-m homolog 1) (Tenascin-M1) (Ten-m1) (Teneurin transmembrane protein 1) [Cleaved into: Ten-1 intracellular domain (IDten-1) (Ten-1 ICD); Teneurin C-terminal-associated peptide (TCPA-1) (Ten-1 extracellular domain) (Ten-1 ECD)]	TENM1 ODZ1 TNM1	Homo sapiens (Human)	2725	TEN1
O43763	TLX2_HUMAN	reviewed	T-cell leukemia homeobox protein 2 (Homeobox protein Hox-11L1) (Neural crest homeobox protein)	TLX2 HOX11L1 NCX	Homo sapiens (Human)	284	TLX2
Q8WUB8	PHF10_HUMAN	reviewed	PHD finger protein 10 (BRG1-associated factor 45a) (BAF45a) (XAP135)	PHF10 BAF45A	Homo sapiens (Human)	498	PHF10
Q9UBK2	PRGC1_HUMAN	reviewed	Peroxisome proliferator-activated receptor gamma coactivator 1-alpha (PGC-1-alpha) (PPAR-gamma coactivator 1-alpha) (PPARGC-1-alpha) (Ligand effect modulator 6)	PPARGC1A LEM6 PGC1 PGC1A PPARGC1	Homo sapiens (Human)	798	PRGC1
P48380	RFX3_HUMAN	reviewed	Transcription factor RFX3 (Regulatory factor X 3)	RFX3	Homo sapiens (Human)	749	RFX3
Q92925	SMRD2_HUMAN	reviewed	SWI/SNF-related matrix-associated actin-dependent regulator of chromatin subfamily D member 2 (60 kDa BRG-1/Brm-associated factor subunit B) (BRG1-associated factor 60B) (BAF60B)	SMARCD2 BAF60B PRO2451	Homo sapiens (Human)	531	SMRD2
Q5SXM2	SNPC4_HUMAN	reviewed	snRNA-activating protein complex subunit 4 (SNAPc subunit 4) (Proximal sequence element-binding transcription factor subunit alpha) (PSE-binding factor subunit alpha) (PTF subunit alpha) (snRNA-activating protein complex 190 kDa subunit) (SNAPc 190 kDa subunit)	SNAPC4 SNAP190	Homo sapiens (Human)	1469	SNPC4
O15266	SHOX_HUMAN	reviewed	Short stature homeobox protein (Pseudoautosomal homeobox-containing osteogenic protein) (Short stature homeobox-containing protein)	SHOX PHOG	Homo sapiens (Human)	292	SHOX
Q16559	TAL2_HUMAN	reviewed	T-cell acute lymphocytic leukemia protein 2 (TAL-2) (Class A basic helix-loop-helix protein 19) (bHLHa19)	TAL2 BHLHA19	Homo sapiens (Human)	108	TAL2
P19532	TFE3_HUMAN	reviewed	Transcription factor E3 (Class E basic helix-loop-helix protein 33) (bHLHe33)	TFE3 BHLHE33	Homo sapiens (Human)	575	TFE3
Q9GZN2	TGIF2_HUMAN	reviewed	Homeobox protein TGIF2 (5'-TG-3'-interacting factor 2) (TGF-beta-induced transcription factor 2) (TGFB-induced factor 2)	TGIF2	Homo sapiens (Human)	237	TGIF2
Q9BVI0	PHF20_HUMAN	reviewed	PHD finger protein 20 (Glioma-expressed antigen 2) (Hepatocellular carcinoma-associated antigen 58) (Novel zinc finger protein) (Transcription factor TZP)	PHF20 C20orf104 GLEA2 HCA58 NZF TZP	Homo sapiens (Human)	1012	PHF20
P52434	RPAB3_HUMAN	reviewed	DNA-directed RNA polymerases I, II, and III subunit RPABC3 (RNA polymerases I, II, and III subunit ABC3) (DNA-directed RNA polymerase II subunit H) (DNA-directed RNA polymerases I, II, and III 17.1 kDa polypeptide) (RPB17) (RPB8 homolog) (hRPB8)	POLR2H	Homo sapiens (Human)	150	RPAB3
Q6ZVD7	STOX1_HUMAN	reviewed	Storkhead-box protein 1 (Winged-helix domain-containing protein)	STOX1 C10orf24	Homo sapiens (Human)	989	STOX1
P13631	RARG_HUMAN	reviewed	Retinoic acid receptor gamma (RAR-gamma) (Nuclear receptor subfamily 1 group B member 3)	RARG NR1B3	Homo sapiens (Human)	454	RARG
Q6STE5	SMRD3_HUMAN	reviewed	SWI/SNF-related matrix-associated actin-dependent regulator of chromatin subfamily D member 3 (60 kDa BRG-1/Brm-associated factor subunit C) (BRG1-associated factor 60C) (BAF60C)	SMARCD3 BAF60C	Homo sapiens (Human)	483	SMRD3
Q10587	TEF_HUMAN	reviewed	Thyrotroph embryonic factor	TEF KIAA1655	Homo sapiens (Human)	303	TEF
Q969E4	TCAL3_HUMAN	reviewed	Transcription elongation factor A protein-like 3 (TCEA-like protein 3) (Transcription elongation factor S-II protein-like 3)	TCEAL3 MSTP072	Homo sapiens (Human)	200	TCAL3
Q86XK3	SFR1_HUMAN	reviewed	Swi5-dependent recombination DNA repair protein 1 homolog (Meiosis protein 5 homolog)	SFR1 C10orf78 MEI5 MEIR5	Homo sapiens (Human)	245	SFR1
P35716	SOX11_HUMAN	reviewed	Transcription factor SOX-11	SOX11	Homo sapiens (Human)	441	SOX11
O95416	SOX14_HUMAN	reviewed	Transcription factor SOX-14 (Protein SOX-28)	SOX14 SOX28	Homo sapiens (Human)	240	SOX14
O94864	ST65G_HUMAN	reviewed	STAGA complex 65 subunit gamma (Adenocarcinoma antigen ART1) (SPTF-associated factor 65 gamma) (STAF65gamma) (Suppressor of Ty 7-like)	SUPT7L KIAA0764	Homo sapiens (Human)	414	ST65G
Q9Y3Q8	T22D4_HUMAN	reviewed	TSC22 domain family protein 4 (TSC22-related-inducible leucine zipper protein 2) (Tsc-22-like protein THG-1)	TSC22D4 THG1 TILZ2	Homo sapiens (Human)	395	T22D4
Q04206	TF65_HUMAN	reviewed	Transcription factor p65 (Nuclear factor NF-kappa-B p65 subunit) (Nuclear factor of kappa light polypeptide gene enhancer in B-cells 3)	RELA NFKB3	Homo sapiens (Human)	551	TF65
Q8WVM0	TFB1M_HUMAN	reviewed	Dimethyladenosine transferase 1, mitochondrial (EC 2.1.1.-) (Mitochondrial 12S rRNA dimethylase 1) (Mitochondrial transcription factor B1) (h-mtTFB) (h-mtTFB1) (hTFB1M) (mtTFB1) (S-adenosylmethionine-6-N', N'-adenosyl(rRNA) dimethyltransferase 1)	TFB1M CGI-75	Homo sapiens (Human)	346	TFB1M
P0DI81	TPC2A_HUMAN	reviewed	Trafficking protein particle complex subunit 2 (Sedlin)	TRAPPC2 SEDL	Homo sapiens (Human)	140	TPC2A
O60422	ONEC3_HUMAN	reviewed	One cut domain family member 3 (One cut homeobox 3) (Transcription factor ONECUT-3) (OC-3)	ONECUT3	Homo sapiens (Human)	494	ONEC3
P55347	PKNX1_HUMAN	reviewed	Homeobox protein PKNOX1 (Homeobox protein PREP-1) (PBX/knotted homeobox 1)	PKNOX1 PREP1	Homo sapiens (Human)	436	PKNX1
Q9GZS1	RPA49_HUMAN	reviewed	DNA-directed RNA polymerase I subunit RPA49 (RNA polymerase I subunit A49) (DNA-directed RNA polymerase I subunit E) (RNA polymerase I-associated factor 1) (RNA polymerase I-associated factor 53)	POLR1E PAF53 PRAF1	Homo sapiens (Human)	419	RPA49
P19388	RPAB1_HUMAN	reviewed	DNA-directed RNA polymerases I, II, and III subunit RPABC1 (RNA polymerases I, II, and III subunit ABC1) (DNA-directed RNA polymerase II 23 kDa polypeptide) (DNA-directed RNA polymerase II subunit E) (RPB5 homolog) (XAP4)	POLR2E	Homo sapiens (Human)	210	RPAB1
Q9UJQ4	SALL4_HUMAN	reviewed	Sal-like protein 4 (Zinc finger protein 797) (Zinc finger protein SALL4)	SALL4 ZNF797	Homo sapiens (Human)	1053	SALL4
Q9HB31	SEBOX_HUMAN	reviewed	Homeobox protein SEBOX (Homeobox OG-9) (Skin-, embryo-, brain- and oocyte-specific homeobox)	SEBOX OG9X	Homo sapiens (Human)	190	SEBOX
Q12824	SNF5_HUMAN	reviewed	SWI/SNF-related matrix-associated actin-dependent regulator of chromatin subfamily B member 1 (BRG1-associated factor 47) (BAF47) (Integrase interactor 1 protein) (SNF5 homolog) (hSNF5)	SMARCB1 BAF47 INI1 SNF5L1	Homo sapiens (Human)	385	SNF5
P41225	SOX3_HUMAN	reviewed	Transcription factor SOX-3	SOX3	Homo sapiens (Human)	446	SOX3
Q9Y5B9	SP16H_HUMAN	reviewed	FACT complex subunit SPT16 (Chromatin-specific transcription elongation factor 140 kDa subunit) (FACT 140 kDa subunit) (FACTp140) (Facilitates chromatin transcription complex subunit SPT16) (hSPT16)	SUPT16H FACT140 FACTP140	Homo sapiens (Human)	1047	SP16H
Q8N196	SIX5_HUMAN	reviewed	Homeobox protein SIX5 (DM locus-associated homeodomain protein) (Sine oculis homeobox homolog 5)	SIX5 DMAHP	Homo sapiens (Human)	739	SIX5
Q9Y5Q9	TF3C3_HUMAN	reviewed	General transcription factor 3C polypeptide 3 (Transcription factor IIIC 102 kDa subunit) (TFIIIC 102 kDa subunit) (TFIIIC102) (Transcription factor IIIC subunit gamma) (TF3C-gamma)	GTF3C3	Homo sapiens (Human)	886	TF3C3
P19447	ERCC3_HUMAN	reviewed	General transcription and DNA repair factor IIH helicase subunit XPB (TFIIH subunit XPB) (EC 3.6.4.12) (Basic transcription factor 2 89 kDa subunit) (BTF2 p89) (DNA excision repair protein ERCC-3) (DNA repair protein complementing XP-B cells) (TFIIH basal transcription factor complex 89 kDa subunit) (TFIIH 89 kDa subunit) (TFIIH p89) (Xeroderma pigmentosum group B-complementing protein)	ERCC3 XPB XPBC	Homo sapiens (Human)	782	ERCC3
Q719H9	KCTD1_HUMAN	reviewed	BTB/POZ domain-containing protein KCTD1 (Potassium channel tetramerization domain-containing protein 1)	KCTD1 C18orf5	Homo sapiens (Human)	257	KCTD1
P05771	KPCB_HUMAN	reviewed	Protein kinase C beta type (PKC-B) (PKC-beta) (EC 2.7.11.13)	PRKCB PKCB PRKCB1	Homo sapiens (Human)	671	KPCB
Q9ULU4	PKCB1_HUMAN	reviewed	Protein kinase C-binding protein 1 (Cutaneous T-cell lymphoma-associated antigen se14-3) (CTCL-associated antigen se14-3) (Rack7) (Zinc finger MYND domain-containing protein 8)	ZMYND8 KIAA1125 PRKCBP1 RACK7	Homo sapiens (Human)	1186	PKCB1
Q8N488	RYBP_HUMAN	reviewed	RING1 and YY1-binding protein (Apoptin-associating protein 1) (APAP-1) (Death effector domain-associated factor) (DED-associated factor) (YY1 and E4TF1-associated factor 1)	RYBP DEDAF YEAF1	Homo sapiens (Human)	228	RYBP
P0CG40	SP9_HUMAN	reviewed	Transcription factor Sp9	SP9	Homo sapiens (Human)	484	SP9
O15198	SMAD9_HUMAN	reviewed	Mothers against decapentaplegic homolog 9 (MAD homolog 9) (Mothers against DPP homolog 9) (Madh6) (SMAD family member 9) (SMAD 9) (Smad9)	SMAD9 MADH6 MADH9 SMAD8	Homo sapiens (Human)	467	SMAD9
Q8N5U6	RNF10_HUMAN	reviewed	RING finger protein 10	RNF10 KIAA0262 RIE2	Homo sapiens (Human)	811	RNF10
O95602	RPA1_HUMAN	reviewed	DNA-directed RNA polymerase I subunit RPA1 (RNA polymerase I subunit A1) (EC 2.7.7.6) (A190) (DNA-directed RNA polymerase I largest subunit) (DNA-directed RNA polymerase I subunit A) (RNA polymerase I 194 kDa subunit) (RPA194)	POLR1A	Homo sapiens (Human)	1720	RPA1
P48431	SOX2_HUMAN	reviewed	Transcription factor SOX-2	SOX2	Homo sapiens (Human)	317	SOX2
P23497	SP100_HUMAN	reviewed	Nuclear autoantigen Sp-100 (Nuclear dot-associated Sp100 protein) (Speckled 100 kDa)	SP100	Homo sapiens (Human)	879	SP100
Q9UN79	SOX13_HUMAN	reviewed	Transcription factor SOX-13 (Islet cell antigen 12) (SRY (Sex determining region Y)-box 13) (Type 1 diabetes autoantigen ICA12)	SOX13	Homo sapiens (Human)	622	SOX13
Q96ST3	SIN3A_HUMAN	reviewed	Paired amphipathic helix protein Sin3a (Histone deacetylase complex subunit Sin3a) (Transcriptional corepressor Sin3a)	SIN3A	Homo sapiens (Human)	1273	SIN3A
Q9UBE8	NLK_HUMAN	reviewed	Serine/threonine-protein kinase NLK (EC 2.7.11.24) (Nemo-like kinase) (Protein LAK1)	NLK LAK1	Homo sapiens (Human)	527	NLK
Q13469	NFAC2_HUMAN	reviewed	Nuclear factor of activated T-cells, cytoplasmic 2 (NF-ATc2) (NFATc2) (NFAT pre-existing subunit) (NF-ATp) (T-cell transcription factor NFAT1)	NFATC2 NFAT1 NFATP	Homo sapiens (Human)	925	NFAC2
Q13952	NFYC_HUMAN	reviewed	Nuclear transcription factor Y subunit gamma (CAAT box DNA-binding protein subunit C) (Nuclear transcription factor Y subunit C) (NF-YC) (Transactivator HSM-1/2)	NFYC	Homo sapiens (Human)	458	NFYC
Q02548	PAX5_HUMAN	reviewed	Paired box protein Pax-5 (B-cell-specific transcription factor) (BSAP)	PAX5	Homo sapiens (Human)	391	PAX5
P17542	TAL1_HUMAN	reviewed	T-cell acute lymphocytic leukemia protein 1 (TAL-1) (Class A basic helix-loop-helix protein 17) (bHLHa17) (Stem cell protein) (T-cell leukemia/lymphoma protein 5)	TAL1 BHLHA17 SCL TCL5	Homo sapiens (Human)	331	TAL1
Q96QE5	TEFM_HUMAN	reviewed	Transcription elongation factor, mitochondrial	TEFM C17orf42	Homo sapiens (Human)	360	TEFM
P20226	TBP_HUMAN	reviewed	TATA-box-binding protein (TATA sequence-binding protein) (TATA-binding factor) (TATA-box factor) (Transcription initiation factor TFIID TBP subunit)	TBP GTF2D1 TF2D TFIID	Homo sapiens (Human)	339	TBP
Q96EK4	THA11_HUMAN	reviewed	THAP domain-containing protein 11	THAP11 HRIHFB2206	Homo sapiens (Human)	314	THA11
O15119	TBX3_HUMAN	reviewed	T-box transcription factor TBX3 (T-box protein 3)	TBX3	Homo sapiens (Human)	743	TBX3
Q96QR8	PURB_HUMAN	reviewed	Transcriptional activator protein Pur-beta (Purine-rich element-binding protein B)	PURB	Homo sapiens (Human)	312	PURB
Q9Y2V3	RX_HUMAN	reviewed	Retinal homeobox protein Rx (Retina and anterior neural fold homeobox protein)	RAX RX	Homo sapiens (Human)	346	RX
P57073	SOX8_HUMAN	reviewed	Transcription factor SOX-8	SOX8	Homo sapiens (Human)	446	SOX8
Q8IXZ3	SP8_HUMAN	reviewed	Transcription factor Sp8 (Specificity protein 8)	SP8	Homo sapiens (Human)	490	SP8
O60284	ST18_HUMAN	reviewed	Suppression of tumorigenicity 18 protein (Zinc finger protein 387)	ST18 KIAA0535 ZNF387	Homo sapiens (Human)	1047	ST18
P21675	TAF1_HUMAN	reviewed	Transcription initiation factor TFIID subunit 1 (EC 2.3.1.48) (EC 2.7.11.1) (Cell cycle gene 1 protein) (TBP-associated factor 250 kDa) (p250) (Transcription initiation factor TFIID 250 kDa subunit) (TAF(II)250) (TAFII-250) (TAFII250)	TAF1 BA2R CCG1 CCGS TAF2A	Homo sapiens (Human)	1872	TAF1
Q7Z7C8	TAF8_HUMAN	reviewed	Transcription initiation factor TFIID subunit 8 (Protein taube nuss) (TBP-associated factor 43 kDa) (TBP-associated factor 8) (Transcription initiation factor TFIID 43 kDa subunit) (TAFII-43) (TAFII43) (hTAFII43)	TAF8 TAFII43 TBN	Homo sapiens (Human)	310	TAF8
Q92994	TF3B_HUMAN	reviewed	Transcription factor IIIB 90 kDa subunit (TFIIIB90) (hTFIIIB90) (B-related factor 1) (BRF-1) (hBRF) (TAF3B2) (TATA box-binding protein-associated factor, RNA polymerase III, subunit 2)	BRF1 BRF GTF3B TAF3B2 TAF3C	Homo sapiens (Human)	677	TF3B
Q5QJE6	TDIF2_HUMAN	reviewed	Deoxynucleotidyltransferase terminal-interacting protein 2 (Estrogen receptor-binding protein) (LPTS-interacting protein 2) (LPTS-RP2) (Terminal deoxynucleotidyltransferase-interacting factor 2) (TdIF2) (TdT-interacting factor 2)	DNTTIP2 ERBP TDIF2	Homo sapiens (Human)	756	TDIF2
Q8IZL8	PELP1_HUMAN	reviewed	Proline-, glutamic acid- and leucine-rich protein 1 (Modulator of non-genomic activity of estrogen receptor) (Transcription factor HMX3)	PELP1 HMX3 MNAR	Homo sapiens (Human)	1130	PELP1
Q9Y6X2	PIAS3_HUMAN	reviewed	E3 SUMO-protein ligase PIAS3 (EC 2.3.2.-) (E3 SUMO-protein transferase PIAS3) (Protein inhibitor of activated STAT protein 3)	PIAS3	Homo sapiens (Human)	628	PIAS3
Q9NQV7	PRDM9_HUMAN	reviewed	Histone-lysine N-methyltransferase PRDM9 (PR domain zinc finger protein 9) (PR domain-containing protein 9) (Protein-lysine N-methyltransferase PRDM9) (EC 2.1.1.-) ([histone H3]-lysine36 N-trimethyltransferase PRDM9) (EC 2.1.1.359) ([histone H3]-lysine4 N-trimethyltransferase PRDM9) (EC 2.1.1.354) ([histone H3]-lysine9 N-trimethyltransferase PRDM9) (EC 2.1.1.355) ([histone H4]-N-methyl-L-lysine20…	PRDM9 PFM6	Homo sapiens (Human)	894	PRDM9
P51532	SMCA4_HUMAN	reviewed	Transcription activator BRG1 (EC 3.6.4.-) (ATP-dependent helicase SMARCA4) (BRG1-associated factor 190A) (BAF190A) (Mitotic growth and transcription activator) (Protein BRG-1) (Protein brahma homolog 1) (SNF2-beta) (SWI/SNF-related matrix-associated actin-dependent regulator of chromatin subfamily A member 4)	SMARCA4 BAF190A BRG1 SNF2B SNF2L4	Homo sapiens (Human)	1647	SMCA4
Q8NEF9	SRFB1_HUMAN	reviewed	Serum response factor-binding protein 1 (SRF-dependent transcription regulation-associated protein) (p49/STRAP)	SRFBP1	Homo sapiens (Human)	429	SRFB1
Q8WUA4	TF3C2_HUMAN	reviewed	General transcription factor 3C polypeptide 2 (TF3C-beta) (Transcription factor IIIC 110 kDa subunit) (TFIIIC 110 kDa subunit) (TFIIIC110) (Transcription factor IIIC subunit beta)	GTF3C2 KIAA0011	Homo sapiens (Human)	911	TF3C2
Q14188	TFDP2_HUMAN	reviewed	Transcription factor Dp-2 (E2F dimerization partner 2)	TFDP2 DP2	Homo sapiens (Human)	446	TFDP2
Q9H3H9	TCAL2_HUMAN	reviewed	Transcription elongation factor A protein-like 2 (TCEA-like protein 2) (Transcription elongation factor S-II protein-like 2)	TCEAL2 My048 MY0876G0	Homo sapiens (Human)	227	TCAL2
Q9UPG8	PLAL2_HUMAN	reviewed	Zinc finger protein PLAGL2 (Pleiomorphic adenoma-like protein 2)	PLAGL2 KIAA0198	Homo sapiens (Human)	496	PLAL2
P28749	RBL1_HUMAN	reviewed	Retinoblastoma-like protein 1 (107 kDa retinoblastoma-associated protein) (p107) (pRb1)	RBL1	Homo sapiens (Human)	1068	RBL1
P48382	RFX5_HUMAN	reviewed	DNA-binding protein RFX5 (Regulatory factor X 5)	RFX5	Homo sapiens (Human)	616	RFX5
P35398	RORA_HUMAN	reviewed	Nuclear receptor ROR-alpha (Nuclear receptor RZR-alpha) (Nuclear receptor subfamily 1 group F member 1) (RAR-related orphan receptor A) (Retinoid-related orphan receptor-alpha)	RORA NR1F1 RZRA	Homo sapiens (Human)	523	RORA
P24928	RPB1_HUMAN	reviewed	DNA-directed RNA polymerase II subunit RPB1 (RNA polymerase II subunit B1) (EC 2.7.7.6) (DNA-directed RNA polymerase II subunit A) (DNA-directed RNA polymerase III largest subunit) (RNA-directed RNA polymerase II subunit RPB1) (EC 2.7.7.48)	POLR2A POLR2	Homo sapiens (Human)	1970	RPB1
Q15545	TAF7_HUMAN	reviewed	Transcription initiation factor TFIID subunit 7 (RNA polymerase II TBP-associated factor subunit F) (Transcription initiation factor TFIID 55 kDa subunit) (TAF(II)55) (TAFII-55) (TAFII55)	TAF7 TAF2F TAFII55	Homo sapiens (Human)	349	TAF7
Q99594	TEAD3_HUMAN	reviewed	Transcriptional enhancer factor TEF-5 (DTEF-1) (TEA domain family member 3) (TEAD-3)	TEAD3 TEAD5 TEF5	Homo sapiens (Human)	435	TEAD3
Q969F1	TF3C6_HUMAN	reviewed	General transcription factor 3C polypeptide 6 (Transcription factor IIIC 35 kDa subunit) (TFIIIC 35 kDa subunit) (TFIIIC35) (Transcription factor IIIC subunit 6)	GTF3C6 C6orf51 CDA020 NPD020	Homo sapiens (Human)	213	TF3C6
Q9Y2W1	TR150_HUMAN	reviewed	Thyroid hormone receptor-associated protein 3 (BCLAF1 and THRAP3 family member 2) (Thyroid hormone receptor-associated protein complex 150 kDa component) (Trap150)	THRAP3 BCLAF2 TRAP150	Homo sapiens (Human)	955	TR150
Q9Y265	RUVB1_HUMAN	reviewed	RuvB-like 1 (EC 3.6.4.12) (49 kDa TATA box-binding protein-interacting protein) (49 kDa TBP-interacting protein) (54 kDa erythrocyte cytosolic protein) (ECP-54) (INO80 complex subunit H) (Nuclear matrix protein 238) (NMP 238) (Pontin 52) (TIP49a) (TIP60-associated protein 54-alpha) (TAP54-alpha)	RUVBL1 INO80H NMP238 TIP49 TIP49A	Homo sapiens (Human)	456	RUVB1
P48443	RXRG_HUMAN	reviewed	Retinoic acid receptor RXR-gamma (Nuclear receptor subfamily 2 group B member 3) (Retinoid X receptor gamma)	RXRG NR2B3	Homo sapiens (Human)	463	RXRG
Q9Y224	RTRAF_HUMAN	reviewed	RNA transcription, translation and transport factor protein (CLE7 homolog) (CLE) (hCLE)	RTRAF C14orf166 CGI-99	Homo sapiens (Human)	244	RTRAF
Q8NB12	SMYD1_HUMAN	reviewed	Histone-lysine N-methyltransferase SMYD1 (EC 2.1.1.354) (SET and MYND domain-containing protein 1)	SMYD1	Homo sapiens (Human)	490	SMYD1
O95343	SIX3_HUMAN	reviewed	Homeobox protein SIX3 (Sine oculis homeobox homolog 3)	SIX3	Homo sapiens (Human)	332	SIX3
Q13148	TADBP_HUMAN	reviewed	TAR DNA-binding protein 43 (TDP-43)	TARDBP TDP43	Homo sapiens (Human)	414	TADBP
Q92750	TAF4B_HUMAN	reviewed	Transcription initiation factor TFIID subunit 4B (Transcription initiation factor TFIID 105 kDa subunit) (TAF(II)105) (TAFII-105) (TAFII105)	TAF4B TAF2C2 TAFII105	Homo sapiens (Human)	862	TAF4B
Q9HBM6	TAF9B_HUMAN	reviewed	Transcription initiation factor TFIID subunit 9B (Neuronal cell death-related protein 7) (DN-7) (Transcription initiation factor TFIID subunit 9-like) (Transcription-associated factor TAFII31L)	TAF9B TAF9L	Homo sapiens (Human)	251	TAF9B
Q6SJ96	TBPL2_HUMAN	reviewed	TATA box-binding protein-like 2 (TBP-like 2) (TATA box-binding protein-related factor 3) (TBP-related factor 3)	TBPL2 TBP2 TRF3	Homo sapiens (Human)	375	TBPL2
Q14151	SAFB2_HUMAN	reviewed	Scaffold attachment factor B2 (SAF-B2)	SAFB2 KIAA0138	Homo sapiens (Human)	953	SAFB2
Q7RTU7	SCX_HUMAN	reviewed	Basic helix-loop-helix transcription factor scleraxis (Class A basic helix-loop-helix protein 41) (bHLHa41) (Class A basic helix-loop-helix protein 48) (bHLHa48)	SCX BHLHA41 BHLHA48 SCXA SCXB	Homo sapiens (Human)	201	SCX
Q9UIU6	SIX4_HUMAN	reviewed	Homeobox protein SIX4 (Sine oculis homeobox homolog 4)	SIX4	Homo sapiens (Human)	781	SIX4
Q13485	SMAD4_HUMAN	reviewed	Mothers against decapentaplegic homolog 4 (MAD homolog 4) (Mothers against DPP homolog 4) (Deletion target in pancreatic carcinoma 4) (SMAD family member 4) (SMAD 4) (Smad4) (hSMAD4)	SMAD4 DPC4 MADH4	Homo sapiens (Human)	552	SMAD4
Q9P2R6	RERE_HUMAN	reviewed	Arginine-glutamic acid dipeptide repeats protein (Atrophin-1-like protein) (Atrophin-1-related protein)	RERE ARG ARP ATN1L KIAA0458	Homo sapiens (Human)	1566	RERE
P61218	RPAB2_HUMAN	reviewed	DNA-directed RNA polymerases I, II, and III subunit RPABC2 (RNA polymerases I, II, and III subunit ABC2) (DNA-directed RNA polymerase II subunit F) (DNA-directed RNA polymerases I, II, and III 14.4 kDa polypeptide) (RPABC14.4) (RPB14.4) (RPB6 homolog) (RPC15)	POLR2F POLRF	Homo sapiens (Human)	127	RPAB2
P52435	RPB11_HUMAN	reviewed	DNA-directed RNA polymerase II subunit RPB11-a (RNA polymerase II subunit B11-a) (RPB11a) (DNA-directed RNA polymerase II subunit J-1) (RNA polymerase II 13.3 kDa subunit)	POLR2J POLR2J1	Homo sapiens (Human)	117	RPB11
P30876	RPB2_HUMAN	reviewed	DNA-directed RNA polymerase II subunit RPB2 (EC 2.7.7.6) (DNA-directed RNA polymerase II 140 kDa polypeptide) (DNA-directed RNA polymerase II subunit B) (RNA polymerase II subunit 2) (RNA polymerase II subunit B2)	POLR2B	Homo sapiens (Human)	1174	RPB2
Q96T23	RSF1_HUMAN	reviewed	Remodeling and spacing factor 1 (Rsf-1) (HBV pX-associated protein 8) (Hepatitis B virus X-associated protein) (p325 subunit of RSF chromatin-remodeling complex)	RSF1 HBXAP XAP8	Homo sapiens (Human)	1441	RSF1
Q9Y467	SALL2_HUMAN	reviewed	Sal-like protein 2 (Zinc finger protein 795) (Zinc finger protein SALL2) (Zinc finger protein Spalt-2) (Sal-2) (hSal2)	SALL2 KIAA0360 SAL2 ZNF795	Homo sapiens (Human)	1007	SALL2
Q9H7L9	SDS3_HUMAN	reviewed	Sin3 histone deacetylase corepressor complex component SDS3 (45 kDa Sin3-associated polypeptide) (Suppressor of defective silencing 3 protein homolog)	SUDS3 SAP45 SDS3	Homo sapiens (Human)	328	SDS3
Q03052	PO3F1_HUMAN	reviewed	POU domain, class 3, transcription factor 1 (Octamer-binding protein 6) (Oct-6) (Octamer-binding transcription factor 6) (OTF-6) (POU domain transcription factor SCIP)	POU3F1 OCT6 OTF6	Homo sapiens (Human)	451	PO3F1
O94763	RMP_HUMAN	reviewed	Unconventional prefoldin RPB5 interactor 1 (Protein NNX3) (Protein phosphatase 1 regulatory subunit 19) (RNA polymerase II subunit 5-mediating protein) (RPB5-mediating protein)	URI1 C19orf2 NNX3 PPP1R19 RMP URI	Homo sapiens (Human)	535	RMP
Q9BYW2	SETD2_HUMAN	reviewed	Histone-lysine N-methyltransferase SETD2 (EC 2.1.1.359) (HIF-1) (Huntingtin yeast partner B) (Huntingtin-interacting protein 1) (HIP-1) (Huntingtin-interacting protein B) (Lysine N-methyltransferase 3A) (Protein-lysine N-methyltransferase SETD2) (EC 2.1.1.-) (SET domain-containing protein 2) (hSET2) (p231HBP)	SETD2 HIF1 HYPB KIAA1732 KMT3A SET2 HSPC069	Homo sapiens (Human)	2564	SETD2
O14593	RFXK_HUMAN	reviewed	DNA-binding protein RFXANK (Ankyrin repeat family A protein 1) (Regulatory factor X subunit B) (RFX-B) (Regulatory factor X-associated ankyrin-containing protein)	RFXANK ANKRA1 RFXB	Homo sapiens (Human)	260	RFXK
P49591	SYSC_HUMAN	reviewed	Serine--tRNA ligase, cytoplasmic (EC 6.1.1.11) (Seryl-tRNA synthetase) (SerRS) (Seryl-tRNA(Ser/Sec) synthetase)	SARS1 SARS SERS	Homo sapiens (Human)	514	SYSC
Q9Y230	RUVB2_HUMAN	reviewed	RuvB-like 2 (EC 3.6.4.12) (48 kDa TATA box-binding protein-interacting protein) (48 kDa TBP-interacting protein) (51 kDa erythrocyte cytosolic protein) (ECP-51) (INO80 complex subunit J) (Repressing pontin 52) (Reptin 52) (TIP49b) (TIP60-associated protein 54-beta) (TAP54-beta)	RUVBL2 INO80J TIP48 TIP49B CGI-46	Homo sapiens (Human)	463	RUVB2
O76054	S14L2_HUMAN	reviewed	SEC14-like protein 2 (Alpha-tocopherol-associated protein) (TAP) (hTAP) (Squalene transfer protein) (Supernatant protein factor) (SPF)	SEC14L2 C22orf6 KIAA1186 KIAA1658	Homo sapiens (Human)	403	S14L2
O95238	SPDEF_HUMAN	reviewed	SAM pointed domain-containing Ets transcription factor (Prostate epithelium-specific Ets transcription factor) (Prostate-specific Ets) (Prostate-derived Ets factor)	SPDEF PDEF PSE	Homo sapiens (Human)	335	SPDEF
Q8TEV9	SMCR8_HUMAN	reviewed	Guanine nucleotide exchange protein SMCR8 (Smith-Magenis syndrome chromosomal region candidate gene 8 protein)	SMCR8	Homo sapiens (Human)	937	SMCR8
Q15475	SIX1_HUMAN	reviewed	Homeobox protein SIX1 (Sine oculis homeobox homolog 1)	SIX1	Homo sapiens (Human)	284	SIX1
P38935	SMBP2_HUMAN	reviewed	DNA-binding protein SMUBP-2 (EC 3.6.4.12) (EC 3.6.4.13) (ATP-dependent helicase IGHMBP2) (Glial factor 1) (GF-1) (Immunoglobulin mu-binding protein 2)	IGHMBP2 SMBP2 SMUBP2	Homo sapiens (Human)	993	SMBP2
P19484	TFEB_HUMAN	reviewed	Transcription factor EB (Class E basic helix-loop-helix protein 35) (bHLHe35)	TFEB BHLHE35	Homo sapiens (Human)	476	TFEB
Q5H9I0	TFDP3_HUMAN	reviewed	Transcription factor Dp family member 3 (Cancer/testis antigen 30) (CT30) (Hepatocellular carcinoma-associated antigen 661)	TFDP3 DP4 HCA661	Homo sapiens (Human)	405	TFDP3
Q04727	TLE4_HUMAN	reviewed	Transducin-like enhancer protein 4 (Grg-4) (Groucho-related protein 4)	TLE4 GRG4 KIAA1261	Homo sapiens (Human)	773	TLE4
P02788	TRFL_HUMAN	reviewed	Lactotransferrin (Lactoferrin) (EC 3.4.21.-) (Growth-inhibiting protein 12) (Talalactoferrin) [Cleaved into: Lactoferricin-H (Lfcin-H); Kaliocin-1; Lactoferroxin-A; Lactoferroxin-B; Lactoferroxin-C]	LTF GIG12 LF	Homo sapiens (Human)	710	TRFL
Q8IWA0	WDR75_HUMAN	reviewed	WD repeat-containing protein 75 (U3 small nucleolar RNA-associated protein 17 homolog)	WDR75 UTP17	Homo sapiens (Human)	830	WDR75
Q02962	PAX2_HUMAN	reviewed	Paired box protein Pax-2	PAX2	Homo sapiens (Human)	417	PAX2
Q13610	PWP1_HUMAN	reviewed	Periodic tryptophan protein 1 homolog (Keratinocyte protein IEF SSP 9502)	PWP1	Homo sapiens (Human)	501	PWP1
P51692	STA5B_HUMAN	reviewed	Signal transducer and activator of transcription 5B	STAT5B	Homo sapiens (Human)	787	STA5B
Q5H9L2	TCAL5_HUMAN	reviewed	Transcription elongation factor A protein-like 5 (TCEA-like protein 5) (Transcription elongation factor S-II protein-like 5)	TCEAL5	Homo sapiens (Human)	206	TCAL5
Q7RTS3	PTF1A_HUMAN	reviewed	Pancreas transcription factor 1 subunit alpha (Class A basic helix-loop-helix protein 29) (bHLHa29) (Pancreas-specific transcription factor 1a) (bHLH transcription factor p48) (p48 DNA-binding subunit of transcription factor PTF1) (PTF1-p48)	PTF1A BHLHA29 PTF1P48	Homo sapiens (Human)	328	PTF1A
P84022	SMAD3_HUMAN	reviewed	Mothers against decapentaplegic homolog 3 (MAD homolog 3) (Mad3) (Mothers against DPP homolog 3) (hMAD-3) (JV15-2) (SMAD family member 3) (SMAD 3) (Smad3) (hSMAD3)	SMAD3 MADH3	Homo sapiens (Human)	425	SMAD3
Q9P031	TAP26_HUMAN	reviewed	Thyroid transcription factor 1-associated protein 26 (TTF-1-associated protein 26) (Coiled-coil domain-containing protein 59) (TTF-1-associated protein BR2)	CCDC59 BR22 TAP26 HSPC128	Homo sapiens (Human)	241	TAP26
O14948	TFEC_HUMAN	reviewed	Transcription factor EC (TFE-C) (Class E basic helix-loop-helix protein 34) (bHLHe34) (Transcription factor EC-like) (hTFEC-L)	TFEC BHLHE34 TCFEC TFECL	Homo sapiens (Human)	347	TFEC
Q92748	THRSP_HUMAN	reviewed	Thyroid hormone-inducible hepatic protein (Spot 14 protein) (S14) (SPOT14)	THRSP	Homo sapiens (Human)	146	THRSP
Q9Y242	TCF19_HUMAN	reviewed	Transcription factor 19 (TCF-19) (Transcription factor SC1)	TCF19 SC1	Homo sapiens (Human)	345	TCF19
O95935	TBX18_HUMAN	reviewed	T-box transcription factor TBX18 (T-box protein 18)	TBX18	Homo sapiens (Human)	607	TBX18
Q12870	TCF15_HUMAN	reviewed	Transcription factor 15 (TCF-15) (Class A basic helix-loop-helix protein 40) (bHLHa40) (Paraxis) (Protein bHLH-EC2)	TCF15 BHLHA40 BHLHEC2	Homo sapiens (Human)	199	TCF15
Q01201	RELB_HUMAN	reviewed	Transcription factor RelB (I-Rel)	RELB	Homo sapiens (Human)	579	RELB
P78317	RNF4_HUMAN	reviewed	E3 ubiquitin-protein ligase RNF4 (EC 2.3.2.27) (RING finger protein 4) (RING-type E3 ubiquitin transferase RNF4) (Small nuclear ring finger protein) (Protein SNURF)	RNF4 SNURF RES4-26	Homo sapiens (Human)	190	RNF4
Q3SY56	SP6_HUMAN	reviewed	Transcription factor Sp6 (Krueppel-like factor 14)	SP6 KLF14	Homo sapiens (Human)	376	SP6
Q9BXP5	SRRT_HUMAN	reviewed	Serrate RNA effector molecule homolog (Arsenite-resistance protein 2)	SRRT ARS2 ASR2	Homo sapiens (Human)	876	SRRT
P10588	NR2F6_HUMAN	reviewed	Nuclear receptor subfamily 2 group F member 6 (V-erbA-related protein 2) (EAR-2)	NR2F6 EAR2 ERBAL2	Homo sapiens (Human)	404	NR2F6
Q01892	SPIB_HUMAN	reviewed	Transcription factor Spi-B	SPIB	Homo sapiens (Human)	262	SPIB
P56693	SOX10_HUMAN	reviewed	Transcription factor SOX-10	SOX10	Homo sapiens (Human)	466	SOX10
Q99717	SMAD5_HUMAN	reviewed	Mothers against decapentaplegic homolog 5 (MAD homolog 5) (Mothers against DPP homolog 5) (JV5-1) (SMAD family member 5) (SMAD 5) (Smad5) (hSmad5)	SMAD5 MADH5	Homo sapiens (Human)	465	SMAD5
Q7KZ85	SPT6H_HUMAN	reviewed	Transcription elongation factor SPT6 (hSPT6) (Histone chaperone suppressor of Ty6) (Tat-cotransactivator 2 protein) (Tat-CT2 protein)	SUPT6H KIAA0162 SPT6H	Homo sapiens (Human)	1726	SPT6H
Q00403	TF2B_HUMAN	reviewed	Transcription initiation factor IIB (EC 2.3.1.48) (General transcription factor TFIIB) (S300-II)	GTF2B TF2B TFIIB	Homo sapiens (Human)	316	TF2B
Q8IUE1	TF2LX_HUMAN	reviewed	Homeobox protein TGIF2LX (TGF-beta-induced transcription factor 2-like protein) (TGFB-induced factor 2-like protein, X-linked) (TGIF-like on the X)	TGIF2LX TGIFLX	Homo sapiens (Human)	241	TF2LX
Q9Y4A5	TRRAP_HUMAN	reviewed	Transformation/transcription domain-associated protein (350/400 kDa PCAF-associated factor) (PAF350/400) (STAF40) (Tra1 homolog)	TRRAP PAF400	Homo sapiens (Human)	3859	TRRAP
Q8TAQ2	SMRC2_HUMAN	reviewed	SWI/SNF complex subunit SMARCC2 (BRG1-associated factor 170) (BAF170) (SWI/SNF complex 170 kDa subunit) (SWI/SNF-related matrix-associated actin-dependent regulator of chromatin subfamily C member 2)	SMARCC2 BAF170	Homo sapiens (Human)	1214	SMRC2
Q02086	SP2_HUMAN	reviewed	Transcription factor Sp2	SP2 KIAA0048	Homo sapiens (Human)	613	SP2
P35712	SOX6_HUMAN	reviewed	Transcription factor SOX-6	SOX6	Homo sapiens (Human)	828	SOX6
P51531	SMCA2_HUMAN	reviewed	Probable global transcription activator SNF2L2 (EC 3.6.4.-) (ATP-dependent helicase SMARCA2) (BRG1-associated factor 190B) (BAF190B) (Protein brahma homolog) (hBRM) (SNF2-alpha) (SWI/SNF-related matrix-associated actin-dependent regulator of chromatin subfamily A member 2)	SMARCA2 BAF190B BRM SNF2A SNF2L2	Homo sapiens (Human)	1590	SMCA2
O60248	SOX15_HUMAN	reviewed	Protein SOX-15 (Protein SOX-12) (Protein SOX-20)	SOX15 SOX12 SOX20 SOX26 SOX27	Homo sapiens (Human)	233	SOX15
P40763	STAT3_HUMAN	reviewed	Signal transducer and activator of transcription 3 (Acute-phase response factor)	STAT3 APRF	Homo sapiens (Human)	770	STAT3
Q9NYB0	TE2IP_HUMAN	reviewed	Telomeric repeat-binding factor 2-interacting protein 1 (TERF2-interacting telomeric protein 1) (TRF2-interacting telomeric protein 1) (Dopamine receptor-interacting protein 5) (Repressor/activator protein 1 homolog) (RAP1 homolog) (hRap1)	TERF2IP DRIP5 RAP1 PP8000	Homo sapiens (Human)	399	TE2IP
Q96PN7	TREF1_HUMAN	reviewed	Transcriptional-regulating factor 1 (Breast cancer anti-estrogen resistance 2) (Transcriptional-regulating protein 132) (Zinc finger protein rapa) (Zinc finger transcription factor TReP-132)	TRERF1 BCAR2 RAPA TREP132	Homo sapiens (Human)	1200	TREF1
O60260	PRKN_HUMAN	reviewed	E3 ubiquitin-protein ligase parkin (Parkin) (EC 2.3.2.31) (Parkin RBR E3 ubiquitin-protein ligase) (Parkinson juvenile disease protein 2) (Parkinson disease protein 2)	PRKN PARK2	Homo sapiens (Human)	465	PRKN
Q9UHX1	PUF60_HUMAN	reviewed	Poly(U)-binding-splicing factor PUF60 (60 kDa poly(U)-binding-splicing factor) (FUSE-binding protein-interacting repressor) (FBP-interacting repressor) (Ro-binding protein 1) (RoBP1) (Siah-binding protein 1) (Siah-BP1)	PUF60 FIR ROBPI SIAHBP1	Homo sapiens (Human)	559	PUF60
Q8NDT2	RB15B_HUMAN	reviewed	Putative RNA-binding protein 15B (One-twenty two protein 3) (HsOTT3) (HuOTT3) (RNA-binding motif protein 15B)	RBM15B OTT3	Homo sapiens (Human)	890	RB15B
P10276	RARA_HUMAN	reviewed	Retinoic acid receptor alpha (RAR-alpha) (Nuclear receptor subfamily 1 group B member 1)	RARA NR1B1	Homo sapiens (Human)	462	RARA
Q15361	TTF1_HUMAN	reviewed	Transcription termination factor 1 (TTF-1) (RNA polymerase I termination factor) (Transcription termination factor I) (TTF-I)	TTF1	Homo sapiens (Human)	905	TTF1
Q8TED0	UTP15_HUMAN	reviewed	U3 small nucleolar RNA-associated protein 15 homolog	UTP15	Homo sapiens (Human)	518	UTP15
Q86VN1	VPS36_HUMAN	reviewed	Vacuolar protein-sorting-associated protein 36 (ELL-associated protein of 45 kDa) (ESCRT-II complex subunit VPS36)	VPS36 C13orf9 EAP45 CGI-145	Homo sapiens (Human)	386	VPS36
Q5H9L4	TAF7L_HUMAN	reviewed	Transcription initiation factor TFIID subunit 7-like (Cancer/testis antigen 40) (CT40) (RNA polymerase II TBP-associated factor subunit Q) (TATA box-binding protein-associated factor 50 kDa) (Transcription initiation factor TFIID 50 kDa subunit)	TAF7L TAF2Q	Homo sapiens (Human)	462	TAF7L
Q92833	JARD2_HUMAN	reviewed	Protein Jumonji (Jumonji/ARID domain-containing protein 2)	JARID2 JMJ	Homo sapiens (Human)	1246	JARD2
Q9H2W2	MIXL1_HUMAN	reviewed	Homeobox protein MIXL1 (Homeodomain protein MIX) (hMix) (MIX1 homeobox-like protein 1) (Mix.1 homeobox-like protein)	MIXL1 MIXL	Homo sapiens (Human)	232	MIXL1
Q969V6	MRTFA_HUMAN	reviewed	Myocardin-related transcription factor A (MRTF-A) (MKL/myocardin-like protein 1) (Megakaryoblastic leukemia 1 protein) (Megakaryocytic acute leukemia protein)	MRTFA KIAA1438 MAL MKL1	Homo sapiens (Human)	931	MRTFA
Q9HBE1	PATZ1_HUMAN	reviewed	POZ-, AT hook-, and zinc finger-containing protein 1 (BTB/POZ domain zinc finger transcription factor) (Protein kinase A RI subunit alpha-associated protein) (Zinc finger and BTB domain-containing protein 19) (Zinc finger protein 278) (Zinc finger sarcoma gene protein)	PATZ1 PATZ RIAZ ZBTB19 ZNF278 ZSG	Homo sapiens (Human)	687	PATZ1
O43316	PAX4_HUMAN	reviewed	Paired box protein Pax-4	PAX4	Homo sapiens (Human)	350	PAX4
Q01851	PO4F1_HUMAN	reviewed	POU domain, class 4, transcription factor 1 (Brain-specific homeobox/POU domain protein 3A) (Brain-3A) (Brn-3A) (Homeobox/POU domain protein RDC-1) (Oct-T1)	POU4F1 BRN3A RDC1	Homo sapiens (Human)	419	PO4F1
O60828	PQBP1_HUMAN	reviewed	Polyglutamine-binding protein 1 (PQBP-1) (38 kDa nuclear protein containing a WW domain) (Npw38) (Polyglutamine tract-binding protein 1)	PQBP1 NPW38 JM26	Homo sapiens (Human)	265	PQBP1
Q5JUK2	SOLH1_HUMAN	reviewed	Spermatogenesis- and oogenesis-specific basic helix-loop-helix-containing protein 1	SOHLH1 C9orf157 NOHLH TEB2	Homo sapiens (Human)	328	SOLH1
Q02447	SP3_HUMAN	reviewed	Transcription factor Sp3 (SPR-2)	SP3	Homo sapiens (Human)	781	SP3
Q3KNW1	SNAI3_HUMAN	reviewed	Zinc finger protein SNAI3 (Protein snail homolog 3) (Zinc finger protein 293)	SNAI3 ZNF293	Homo sapiens (Human)	292	SNAI3
Q63HK5	TSH3_HUMAN	reviewed	Teashirt homolog 3 (Zinc finger protein 537)	TSHZ3 KIAA1474 TSH3 ZNF537	Homo sapiens (Human)	1081	TSH3
P35548	MSX2_HUMAN	reviewed	Homeobox protein MSX-2 (Homeobox protein Hox-8)	MSX2 HOX8	Homo sapiens (Human)	267	MSX2
Q3B8N5	PROX2_HUMAN	reviewed	Prospero homeobox protein 2 (Homeobox prospero-like protein PROX2) (PROX-2)	PROX2	Homo sapiens (Human)	592	PROX2
O75475	PSIP1_HUMAN	reviewed	PC4 and SFRS1-interacting protein (CLL-associated antigen KW-7) (Dense fine speckles 70 kDa protein) (DFS 70) (Lens epithelium-derived growth factor) (Transcriptional coactivator p75/p52)	PSIP1 DFS70 LEDGF PSIP2	Homo sapiens (Human)	530	PSIP1
O15514	RPB4_HUMAN	reviewed	DNA-directed RNA polymerase II subunit RPB4 (RNA polymerase II subunit B4) (DNA-directed RNA polymerase II subunit D) (RNA polymerase II 16 kDa subunit) (RPB16)	POLR2D	Homo sapiens (Human)	142	RPB4
P23246	SFPQ_HUMAN	reviewed	Splicing factor, proline- and glutamine-rich (100 kDa DNA-pairing protein) (hPOMp100) (DNA-binding p52/p100 complex, 100 kDa subunit) (Polypyrimidine tract-binding protein-associated-splicing factor) (PSF) (PTB-associated-splicing factor)	SFPQ PSF	Homo sapiens (Human)	707	SFPQ
Q92966	SNPC3_HUMAN	reviewed	snRNA-activating protein complex subunit 3 (SNAPc subunit 3) (Proximal sequence element-binding transcription factor subunit beta) (PSE-binding factor subunit beta) (PTF subunit beta) (Small nuclear RNA-activating complex polypeptide 3) (snRNA-activating protein complex 50 kDa subunit) (SNAPc 50 kDa subunit)	SNAPC3 SNAP50	Homo sapiens (Human)	411	SNPC3
P25490	TYY1_HUMAN	reviewed	Transcriptional repressor protein YY1 (Delta transcription factor) (INO80 complex subunit S) (NF-E1) (Yin and yang 1) (YY-1)	YY1 INO80S	Homo sapiens (Human)	414	TYY1
Q92785	REQU_HUMAN	reviewed	Zinc finger protein ubi-d4 (Apoptosis response zinc finger protein) (BRG1-associated factor 45D) (BAF45D) (D4, zinc and double PHD fingers family 2) (Protein requiem)	DPF2 BAF45D REQ UBID4	Homo sapiens (Human)	391	REQU
Q8HWS3	RFX6_HUMAN	reviewed	DNA-binding protein RFX6 (Regulatory factor X 6) (Regulatory factor X domain-containing protein 1)	RFX6 RFXDC1	Homo sapiens (Human)	928	RFX6
O00411	RPOM_HUMAN	reviewed	DNA-directed RNA polymerase, mitochondrial (MtRPOL) (EC 2.7.7.6)	POLRMT	Homo sapiens (Human)	1230	RPOM
P17480	UBF1_HUMAN	reviewed	Nucleolar transcription factor 1 (Autoantigen NOR-90) (Upstream-binding factor 1) (UBF-1)	UBTF UBF UBF1	Homo sapiens (Human)	764	UBF1
Q01831	XPC_HUMAN	reviewed	DNA repair protein complementing XP-C cells (Xeroderma pigmentosum group C-complementing protein) (p125)	XPC XPCC	Homo sapiens (Human)	940	XPC
O60682	MUSC_HUMAN	reviewed	Musculin (Activated B-cell factor 1) (ABF-1) (Class A basic helix-loop-helix protein 22) (bHLHa22)	MSC ABF1 BHLHA22	Homo sapiens (Human)	206	MUSC
Q16621	NFE2_HUMAN	reviewed	Transcription factor NF-E2 45 kDa subunit (Leucine zipper protein NF-E2) (Nuclear factor, erythroid-derived 2 45 kDa subunit) (p45 NF-E2)	NFE2	Homo sapiens (Human)	373	NFE2
P18615	NELFE_HUMAN	reviewed	Negative elongation factor E (NELF-E) (RNA-binding protein RD)	NELFE RD RDBP	Homo sapiens (Human)	380	NELFE
Q15466	NR0B2_HUMAN	reviewed	Nuclear receptor subfamily 0 group B member 2 (Orphan nuclear receptor SHP) (Small heterodimer partner)	NR0B2 SHP	Homo sapiens (Human)	257	NR0B2
P43354	NR4A2_HUMAN	reviewed	Nuclear receptor subfamily 4 group A member 2 (Immediate-early response protein NOT) (Orphan nuclear receptor NURR1) (Transcriptionally-inducible nuclear receptor)	NR4A2 NOT NURR1 TINUR	Homo sapiens (Human)	598	NR4A2
Q9NR83	S2A4R_HUMAN	reviewed	SLC2A4 regulator (GLUT4 enhancer factor) (GEF) (Huntington disease gene regulatory region-binding protein 1) (HDBP-1)	SLC2A4RG HDBP1	Homo sapiens (Human)	387	S2A4R
Q9NSC2	SALL1_HUMAN	reviewed	Sal-like protein 1 (Spalt-like transcription factor 1) (Zinc finger protein 794) (Zinc finger protein SALL1) (Zinc finger protein Spalt-1) (HSal1) (Sal-1)	SALL1 SAL1 ZNF794	Homo sapiens (Human)	1324	SALL1
Q13573	SNW1_HUMAN	reviewed	SNW domain-containing protein 1 (Nuclear protein SkiP) (Nuclear receptor coactivator NCoA-62) (Ski-interacting protein)	SNW1 SKIIP SKIP	Homo sapiens (Human)	536	SNW1
O75971	SNPC5_HUMAN	reviewed	snRNA-activating protein complex subunit 5 (SNAPc subunit 5) (Small nuclear RNA-activating complex polypeptide 5) (snRNA-activating protein complex 19 kDa subunit) (SNAPc 19 kDa subunit)	SNAPC5 SNAP19	Homo sapiens (Human)	98	SNPC5
P17947	SPI1_HUMAN	reviewed	Transcription factor PU.1 (31 kDa-transforming protein)	SPI1	Homo sapiens (Human)	270	SPI1
Q9H6I2	SOX17_HUMAN	reviewed	Transcription factor SOX-17	SOX17	Homo sapiens (Human)	414	SOX17
Q8IXJ6	SIR2_HUMAN	reviewed	NAD-dependent protein deacetylase sirtuin-2 (EC 2.3.1.286) (Regulatory protein SIR2 homolog 2) (SIR2-like protein 2)	SIRT2 SIR2L SIR2L2	Homo sapiens (Human)	389	SIR2
Q2TAL8	QRIC1_HUMAN	reviewed	Transcriptional regulator QRICH1 (Glutamine-rich protein 1)	QRICH1	Homo sapiens (Human)	776	QRIC1
O15047	SET1A_HUMAN	reviewed	Histone-lysine N-methyltransferase SETD1A (EC 2.1.1.354) (Lysine N-methyltransferase 2F) (SET domain-containing protein 1A) (hSET1A) (Set1/Ash2 histone methyltransferase complex subunit SET1)	SETD1A KIAA0339 KMT2F SET1 SET1A	Homo sapiens (Human)	1707	SET1A
Q9NX45	SOLH2_HUMAN	reviewed	Spermatogenesis- and oogenesis-specific basic helix-loop-helix-containing protein 2	SOHLH2 TEB1	Homo sapiens (Human)	425	SOLH2
Q13562	NDF1_HUMAN	reviewed	Neurogenic differentiation factor 1 (NeuroD) (NeuroD1) (Class A basic helix-loop-helix protein 3) (bHLHa3)	NEUROD1 BHLHA3 NEUROD	Homo sapiens (Human)	356	NDF1
A6NCS4	NKX26_HUMAN	reviewed	Homeobox protein Nkx-2.6 (Homeobox protein NK-2 homolog F)	NKX2-6 NKX2F	Homo sapiens (Human)	301	NKX26
Q8IUM7	NPAS4_HUMAN	reviewed	Neuronal PAS domain-containing protein 4 (Neuronal PAS4) (Class E basic helix-loop-helix protein 79) (bHLHe79) (HLH-PAS transcription factor NXF) (PAS domain-containing protein 10)	NPAS4 BHLHE79 NXF PASD10	Homo sapiens (Human)	802	NPAS4
Q6KC79	NIPBL_HUMAN	reviewed	Nipped-B-like protein (Delangin) (SCC2 homolog)	NIPBL IDN3 SCC2	Homo sapiens (Human)	2804	NIPBL
Q6BEB4	SP5_HUMAN	reviewed	Transcription factor Sp5	SP5	Homo sapiens (Human)	398	SP5
O43623	SNAI2_HUMAN	reviewed	Zinc finger protein SNAI2 (Neural crest transcription factor Slug) (Protein snail homolog 2)	SNAI2 SLUG SLUGH	Homo sapiens (Human)	268	SNAI2
Q9Y5B6	PAXB1_HUMAN	reviewed	PAX3- and PAX7-binding protein 1 (GC-rich sequence DNA-binding factor 1)	PAXBP1 C21orf66 GCFC GCFC1	Homo sapiens (Human)	917	PAXB1
O75446	SAP30_HUMAN	reviewed	Histone deacetylase complex subunit SAP30 (30 kDa Sin3-associated polypeptide) (Sin3 corepressor complex subunit SAP30) (Sin3-associated polypeptide p30)	SAP30	Homo sapiens (Human)	220	SAP30
Q15424	SAFB1_HUMAN	reviewed	Scaffold attachment factor B1 (SAF-B) (SAF-B1) (HSP27 estrogen response element-TATA box-binding protein) (HSP27 ERE-TATA-binding protein)	SAFB HAP HET SAFB1	Homo sapiens (Human)	915	SAFB1
Q7KZF4	SND1_HUMAN	reviewed	Staphylococcal nuclease domain-containing protein 1 (EC 3.1.31.1) (100 kDa coactivator) (EBNA2 coactivator p100) (Tudor domain-containing protein 11) (p100 co-activator)	SND1 TDRD11	Homo sapiens (Human)	910	SND1
Q96E29	MTEF3_HUMAN	reviewed	Transcription termination factor 3, mitochondrial (Mitochondrial transcription termination factor 3) (mTERF3) (mTERF domain-containing protein 1, mitochondrial)	MTERF3 MTERFD1 CGI-12	Homo sapiens (Human)	417	MTEF3
Q96BF6	NACC2_HUMAN	reviewed	Nucleus accumbens-associated protein 2 (NAC-2) (BTB/POZ domain-containing protein 14A) (Repressor with BTB domain and BEN domain)	NACC2 BTBD14A NAC2 RBB	Homo sapiens (Human)	587	NACC2
Q04721	NOTC2_HUMAN	reviewed	Neurogenic locus notch homolog protein 2 (Notch 2) (hN2) [Cleaved into: Notch 2 extracellular truncation (N2ECD); Notch 2 intracellular domain (N2ICD)]	NOTCH2	Homo sapiens (Human)	2471	NOTC2
Q86UQ8	NFE4_HUMAN	reviewed	Transcription factor NF-E4	NFE4	Homo sapiens (Human)	179	NFE4
P08651	NFIC_HUMAN	reviewed	Nuclear factor 1 C-type (NF1-C) (Nuclear factor 1/C) (CCAAT-box-binding transcription factor) (CTF) (Nuclear factor I/C) (NF-I/C) (NFI-C) (TGGCA-binding protein)	NFIC NFI	Homo sapiens (Human)	508	NFIC
P28069	PIT1_HUMAN	reviewed	Pituitary-specific positive transcription factor 1 (PIT-1) (Growth hormone factor 1) (GHF-1)	POU1F1 GHF1 PIT1	Homo sapiens (Human)	291	PIT1
Q9Y3T9	NOC2L_HUMAN	reviewed	Nucleolar complex protein 2 homolog (Protein NOC2 homolog) (NOC2-like protein) (Novel INHAT repressor)	NOC2L NIR	Homo sapiens (Human)	749	NOC2L
O00482	NR5A2_HUMAN	reviewed	Nuclear receptor subfamily 5 group A member 2 (Alpha-1-fetoprotein transcription factor) (B1-binding factor) (hB1F) (CYP7A promoter-binding factor) (Hepatocytic transcription factor) (Liver receptor homolog 1) (LRH-1)	NR5A2 B1F CPF FTF	Homo sapiens (Human)	541	NR5A2
Q9NYV6	RRN3_HUMAN	reviewed	RNA polymerase I-specific transcription initiation factor RRN3 (Transcription initiation factor IA) (TIF-IA)	RRN3 TIFIA	Homo sapiens (Human)	651	RRN3
O95104	SCAF4_HUMAN	reviewed	SR-related and CTD-associated factor 4 (CTD-binding SR-like protein RA4) (Splicing factor, arginine/serine-rich 15)	SCAF4 KIAA1172 SFRS15	Homo sapiens (Human)	1147	SCAF4
P62487	RPB7_HUMAN	reviewed	DNA-directed RNA polymerase II subunit RPB7 (RNA polymerase II subunit B7) (DNA-directed RNA polymerase II subunit G) (RNA polymerase II 19 kDa subunit) (RPB19)	POLR2G RPB7	Homo sapiens (Human)	172	RPB7
Q9BRP0	OVOL2_HUMAN	reviewed	Transcription factor Ovo-like 2 (hOvo2) (Zinc finger protein 339)	OVOL2 ZNF339	Homo sapiens (Human)	275	OVOL2
Q99453	PHX2B_HUMAN	reviewed	Paired mesoderm homeobox protein 2B (Neuroblastoma Phox) (NBPhox) (PHOX2B homeodomain protein) (Paired-like homeobox 2B)	PHOX2B PMX2B	Homo sapiens (Human)	314	PHX2B
Q16576	RBBP7_HUMAN	reviewed	Histone-binding protein RBBP7 (Histone acetyltransferase type B subunit 2) (Nucleosome-remodeling factor subunit RBAP46) (Retinoblastoma-binding protein 7) (RBBP-7) (Retinoblastoma-binding protein p46)	RBBP7 RBAP46	Homo sapiens (Human)	425	RBBP7
Q6ZV50	RFX8_HUMAN	reviewed	DNA-binding protein RFX8 (Regulatory factor X 8)	RFX8	Homo sapiens (Human)	586	RFX8
P62875	RPAB5_HUMAN	reviewed	DNA-directed RNA polymerases I, II, and III subunit RPABC5 (RNA polymerases I, II, and III subunit ABC5) (DNA-directed RNA polymerase III subunit L) (RNA polymerase II 7.6 kDa subunit) (RPB7.6) (RPB10 homolog)	POLR2L	Homo sapiens (Human)	67	RPAB5
P36954	RPB9_HUMAN	reviewed	DNA-directed RNA polymerase II subunit RPB9 (RNA polymerase II subunit B9) (DNA-directed RNA polymerase II subunit I) (RNA polymerase II 14.5 kDa subunit) (RPB14.5)	POLR2I	Homo sapiens (Human)	125	RPB9
P20265	PO3F2_HUMAN	reviewed	POU domain, class 3, transcription factor 2 (Brain-specific homeobox/POU domain protein 2) (Brain-2) (Brn-2) (Nervous system-specific octamer-binding transcription factor N-Oct-3) (Octamer-binding protein 7) (Oct-7) (Octamer-binding transcription factor 7) (OTF-7)	POU3F2 BRN2 OCT7 OTF7	Homo sapiens (Human)	443	PO3F2
Q14684	RRP1B_HUMAN	reviewed	Ribosomal RNA processing protein 1 homolog B (RRP1-like protein B)	RRP1B KIAA0179	Homo sapiens (Human)	758	RRP1B
P23396	RS3_HUMAN	reviewed	40S ribosomal protein S3 (EC 4.2.99.18) (Small ribosomal subunit protein uS3)	RPS3 OK/SW-cl.26	Homo sapiens (Human)	243	RS3
O75586	MED6_HUMAN	reviewed	Mediator of RNA polymerase II transcription subunit 6 (Activator-recruited cofactor 33 kDa component) (ARC33) (Mediator complex subunit 6) (hMed6) (Renal carcinoma antigen NY-REN-28)	MED6 ARC33	Homo sapiens (Human)	246	MED6
O75081	MTG16_HUMAN	reviewed	Protein CBFA2T3 (MTG8-related protein 2) (Myeloid translocation gene on chromosome 16 protein) (hMTG16) (Zinc finger MYND domain-containing protein 4)	CBFA2T3 MTG16 MTGR2 ZMYND4	Homo sapiens (Human)	653	MTG16
P40425	PBX2_HUMAN	reviewed	Pre-B-cell leukemia transcription factor 2 (Homeobox protein PBX2) (Protein G17)	PBX2 G17	Homo sapiens (Human)	430	PBX2
P55771	PAX9_HUMAN	reviewed	Paired box protein Pax-9	PAX9	Homo sapiens (Human)	341	PAX9
Q01860	PO5F1_HUMAN	reviewed	POU domain, class 5, transcription factor 1 (Octamer-binding protein 3) (Oct-3) (Octamer-binding protein 4) (Oct-4) (Octamer-binding transcription factor 3) (OTF-3)	POU5F1 OCT3 OCT4 OTF3	Homo sapiens (Human)	360	PO5F1
Q6ISB3	GRHL2_HUMAN	reviewed	Grainyhead-like protein 2 homolog (Brother of mammalian grainyhead) (Transcription factor CP2-like 3)	GRHL2 BOM TFCP2L3	Homo sapiens (Human)	625	GRHL2
O96004	HAND1_HUMAN	reviewed	Heart- and neural crest derivatives-expressed protein 1 (Class A basic helix-loop-helix protein 27) (bHLHa27) (Extraembryonic tissues, heart, autonomic nervous system and neural crest derivatives-expressed protein 1) (eHAND)	HAND1 BHLHA27 EHAND	Homo sapiens (Human)	215	HAND1
P17483	HXB4_HUMAN	reviewed	Homeobox protein Hox-B4 (Homeobox protein Hox-2.6) (Homeobox protein Hox-2F)	HOXB4 HOX2F	Homo sapiens (Human)	251	HXB4
Q9UKS7	IKZF2_HUMAN	reviewed	Zinc finger protein Helios (Ikaros family zinc finger protein 2)	IKZF2 HELIOS ZNFN1A2	Homo sapiens (Human)	526	IKZF2
Q02556	IRF8_HUMAN	reviewed	Interferon regulatory factor 8 (IRF-8) (Interferon consensus sequence-binding protein) (H-ICSBP) (ICSBP)	IRF8 ICSBP1	Homo sapiens (Human)	426	IRF8
Q8TAX0	OSR1_HUMAN	reviewed	Protein odd-skipped-related 1	OSR1 ODD	Homo sapiens (Human)	266	OSR1
Q07869	PPARA_HUMAN	reviewed	Peroxisome proliferator-activated receptor alpha (PPAR-alpha) (Nuclear receptor subfamily 1 group C member 1)	PPARA NR1C1 PPAR	Homo sapiens (Human)	468	PPARA
A6NFD8	HELT_HUMAN	reviewed	Hairy and enhancer of split-related protein HELT (HES/HEY-like transcription factor)	HELT	Homo sapiens (Human)	242	HELT
Q9Y468	LMBL1_HUMAN	reviewed	Lethal(3)malignant brain tumor-like protein 1 (H-l(3)mbt) (H-l(3)mbt protein) (L(3)mbt-like) (L(3)mbt protein homolog) (L3MBTL1)	L3MBTL1 KIAA0681 L3MBT L3MBTL	Homo sapiens (Human)	840	LMBL1
Q8NHW3	MAFA_HUMAN	reviewed	Transcription factor MafA (Pancreatic beta-cell-specific transcriptional activator) (RIPE3b1 factor) (V-maf musculoaponeurotic fibrosarcoma oncogene homolog A)	MAFA	Homo sapiens (Human)	353	MAFA
P41218	MNDA_HUMAN	reviewed	Myeloid cell nuclear differentiation antigen	MNDA	Homo sapiens (Human)	407	MNDA
Q13133	NR1H3_HUMAN	reviewed	Oxysterols receptor LXR-alpha (Liver X receptor alpha) (Nuclear receptor subfamily 1 group H member 3)	NR1H3 LXRA	Homo sapiens (Human)	447	NR1H3
Q86U86	PB1_HUMAN	reviewed	Protein polybromo-1 (hPB1) (BRG1-associated factor 180) (BAF180) (Polybromo-1D)	PBRM1 BAF180 PB1	Homo sapiens (Human)	1689	PB1
P15863	PAX1_HUMAN	reviewed	Paired box protein Pax-1 (HuP48)	PAX1 HUP48	Homo sapiens (Human)	534	PAX1
Q9HCC6	HES4_HUMAN	reviewed	Transcription factor HES-4 (hHES4) (Class B basic helix-loop-helix protein 42) (bHLHb42) (Hairy and enhancer of split 4) (bHLH factor Hes4)	HES4 BHLHB42	Homo sapiens (Human)	221	HES4
Q14469	HES1_HUMAN	reviewed	Transcription factor HES-1 (Class B basic helix-loop-helix protein 39) (bHLHb39) (Hairy and enhancer of split 1) (Hairy homolog) (Hairy-like protein) (hHL)	HES1 BHLHB39 HL HRY	Homo sapiens (Human)	280	HES1
P61371	ISL1_HUMAN	reviewed	Insulin gene enhancer protein ISL-1 (Islet-1)	ISL1	Homo sapiens (Human)	349	ISL1
Q92794	KAT6A_HUMAN	reviewed	Histone acetyltransferase KAT6A (EC 2.3.1.48) (MOZ, YBF2/SAS3, SAS2 and TIP60 protein 3) (MYST-3) (Monocytic leukemia zinc finger protein) (Runt-related transcription factor-binding protein 2) (Zinc finger protein 220)	KAT6A MOZ MYST3 RUNXBP2 ZNF220	Homo sapiens (Human)	2004	KAT6A
Q12796	PNRC1_HUMAN	reviewed	Proline-rich nuclear receptor coactivator 1 (Proline-rich protein 2) (Protein B4-2)	PNRC1 PROL2	Homo sapiens (Human)	327	PNRC1
O00470	MEIS1_HUMAN	reviewed	Homeobox protein Meis1	MEIS1	Homo sapiens (Human)	390	MEIS1
Q9HCE1	MOV10_HUMAN	reviewed	Helicase MOV-10 (EC 3.6.4.13) (Armitage homolog) (Moloney leukemia virus 10 protein)	MOV10 KIAA1631	Homo sapiens (Human)	1003	MOV10
Q99743	NPAS2_HUMAN	reviewed	Neuronal PAS domain-containing protein 2 (Neuronal PAS2) (Basic-helix-loop-helix-PAS protein MOP4) (Class E basic helix-loop-helix protein 9) (bHLHe9) (Member of PAS protein 4) (PAS domain-containing protein 4)	NPAS2 BHLHE9 MOP4 PASD4	Homo sapiens (Human)	824	NPAS2
Q99801	NKX31_HUMAN	reviewed	Homeobox protein Nkx-3.1 (Homeobox protein NK-3 homolog A)	NKX3-1 NKX3.1 NKX3A	Homo sapiens (Human)	234	NKX31
Q9Y4Z2	NGN3_HUMAN	reviewed	Neurogenin-3 (NGN-3) (Class A basic helix-loop-helix protein 7) (bHLHa7) (Protein atonal homolog 5)	NEUROG3 ATOH5 BHLHA7 NGN3	Homo sapiens (Human)	214	NGN3
Q96RI1	NR1H4_HUMAN	reviewed	Bile acid receptor (Farnesoid X-activated receptor) (Farnesol receptor HRR-1) (Nuclear receptor subfamily 1 group H member 4) (Retinoid X receptor-interacting protein 14) (RXR-interacting protein 14)	NR1H4 BAR FXR HRR1 RIP14	Homo sapiens (Human)	486	NR1H4
O60356	NUPR1_HUMAN	reviewed	Nuclear protein 1 (Candidate of metastasis 1) (Protein p8)	NUPR1 COM1	Homo sapiens (Human)	82	NUPR1
P20264	PO3F3_HUMAN	reviewed	POU domain, class 3, transcription factor 3 (Brain-specific homeobox/POU domain protein 1) (Brain-1) (Brn-1) (Octamer-binding protein 8) (Oct-8) (Octamer-binding transcription factor 8) (OTF-8)	POU3F3 BRN1 OTF8	Homo sapiens (Human)	500	PO3F3
P29590	PML_HUMAN	reviewed	Protein PML (E3 SUMO-protein ligase PML) (EC 2.3.2.-) (Promyelocytic leukemia protein) (RING finger protein 71) (RING-type E3 SUMO transferase PML) (Tripartite motif-containing protein 19) (TRIM19)	PML MYL PP8675 RNF71 TRIM19	Homo sapiens (Human)	882	PML
Q9UBP5	HEY2_HUMAN	reviewed	Hairy/enhancer-of-split related with YRPW motif protein 2 (Cardiovascular helix-loop-helix factor 1) (hCHF1) (Class B basic helix-loop-helix protein 32) (bHLHb32) (HES-related repressor protein 2) (Hairy and enhancer of split-related protein 2) (HESR-2) (Hairy-related transcription factor 2) (HRT-2) (hHRT2) (Protein gridlock homolog)	HEY2 BHLHB32 CHF1 GRL HERP HERP1 HRT2	Homo sapiens (Human)	337	HEY2
Q9UKV0	HDAC9_HUMAN	reviewed	Histone deacetylase 9 (HD9) (EC 3.5.1.98) (Histone deacetylase 7B) (HD7) (HD7b) (Histone deacetylase-related protein) (MEF2-interacting transcription repressor MITR)	HDAC9 HDAC7 HDAC7B HDRP KIAA0744 MITR	Homo sapiens (Human)	1011	HDAC9
Q8WUI4	HDAC7_HUMAN	reviewed	Histone deacetylase 7 (HD7) (EC 3.5.1.98) (Histone deacetylase 7A) (HD7a)	HDAC7 HDAC7A	Homo sapiens (Human)	952	HDAC7
P40305	IFI27_HUMAN	reviewed	Interferon alpha-inducible protein 27, mitochondrial (p27) (Interferon alpha-induced 11.5 kDa protein) (Interferon-stimulated gene 12a protein) (ISG12(a)) (ISG12A)	IFI27	Homo sapiens (Human)	122	IFI27
P78411	IRX5_HUMAN	reviewed	Iroquois-class homeodomain protein IRX-5 (Homeodomain protein IRX-2A) (Homeodomain protein IRXB2) (Iroquois homeobox protein 5)	IRX5 IRX2A IRXB2	Homo sapiens (Human)	483	IRX5
Q63ZY3	KANK2_HUMAN	reviewed	KN motif and ankyrin repeat domain-containing protein 2 (Ankyrin repeat domain-containing protein 25) (Matrix-remodeling-associated protein 3) (SRC-1-interacting protein) (SIP) (SRC-interacting protein) (SRC1-interacting protein)	KANK2 ANKRD25 KIAA1518 MXRA3 SIP	Homo sapiens (Human)	851	KANK2
O14770	MEIS2_HUMAN	reviewed	Homeobox protein Meis2 (Meis1-related protein 1)	MEIS2 MRG1	Homo sapiens (Human)	477	MEIS2
P40424	PBX1_HUMAN	reviewed	Pre-B-cell leukemia transcription factor 1 (Homeobox protein PBX1) (Homeobox protein PRL)	PBX1 PRL	Homo sapiens (Human)	430	PBX1
Q9UHL9	GT2D1_HUMAN	reviewed	General transcription factor II-I repeat domain-containing protein 1 (GTF2I repeat domain-containing protein 1) (General transcription factor III) (MusTRD1/BEN) (Muscle TFII-I repeat domain-containing protein 1) (Slow-muscle-fiber enhancer-binding protein) (USE B1-binding protein) (Williams-Beuren syndrome chromosomal region 11 protein) (Williams-Beuren syndrome chromosomal region 12 protein)	GTF2IRD1 CREAM1 GTF3 MUSTRD1 RBAP2 WBSCR11 WBSCR12	Homo sapiens (Human)	959	GT2D1
Q86T24	KAISO_HUMAN	reviewed	Transcriptional regulator Kaiso (Zinc finger and BTB domain-containing protein 33)	ZBTB33 KAISO ZNF348	Homo sapiens (Human)	672	KAISO
P54845	NRL_HUMAN	reviewed	Neural retina-specific leucine zipper protein (NRL)	NRL D14S46E	Homo sapiens (Human)	237	NRL
P22736	NR4A1_HUMAN	reviewed	Nuclear receptor subfamily 4 group A member 1 (Early response protein NAK1) (Nuclear hormone receptor NUR/77) (Nur77) (Orphan nuclear receptor HMR) (Orphan nuclear receptor TR3) (ST-59) (Testicular receptor 3)	NR4A1 GFRP1 HMR NAK1	Homo sapiens (Human)	598	NR4A1
Q14994	NR1I3_HUMAN	reviewed	Nuclear receptor subfamily 1 group I member 3 (Constitutive activator of retinoid response) (Constitutive active response) (Constitutive androstane receptor) (CAR) (Orphan nuclear receptor MB67)	NR1I3 CAR	Homo sapiens (Human)	352	NR1I3
Q9UBD0	HSFX1_HUMAN	reviewed	Heat shock transcription factor, X-linked	HSFX1 LW-1; HSFX2	Homo sapiens (Human)	423	HSFX1
Q4G112	HSF5_HUMAN	reviewed	Heat shock factor protein 5 (HSF 5) (Heat shock transcription factor 5) (HSTF 5)	HSF5 HSTF5	Homo sapiens (Human)	596	HSF5
Q9P0W2	HM20B_HUMAN	reviewed	SWI/SNF-related matrix-associated actin-dependent regulator of chromatin subfamily E member 1-related (SMARCE1-related protein) (BRCA2-associated factor 35) (HMG box-containing protein 20B) (HMG domain-containing protein 2) (HMG domain-containing protein HMGX2) (Sox-like transcriptional factor) (Structural DNA-binding protein BRAF35)	HMG20B BRAF35 HMGX2 HMGXB2 SMARCE1R	Homo sapiens (Human)	317	HM20B
P42704	LPPRC_HUMAN	reviewed	Leucine-rich PPR motif-containing protein, mitochondrial (130 kDa leucine-rich protein) (LRP 130) (GP130)	LRPPRC LRP130	Homo sapiens (Human)	1394	LPPRC
P57682	KLF3_HUMAN	reviewed	Krueppel-like factor 3 (Basic krueppel-like factor) (CACCC-box-binding protein BKLF) (TEF-2)	KLF3 BKLF	Homo sapiens (Human)	345	KLF3
Q99612	KLF6_HUMAN	reviewed	Krueppel-like factor 6 (B-cell-derived protein 1) (Core promoter element-binding protein) (GC-rich sites-binding factor GBF) (Proto-oncogene BCD1) (Suppressor of tumorigenicity 12 protein) (Transcription factor Zf9)	KLF6 BCD1 COPEB CPBP ST12	Homo sapiens (Human)	283	KLF6
Q9NVC6	MED17_HUMAN	reviewed	Mediator of RNA polymerase II transcription subunit 17 (Activator-recruited cofactor 77 kDa component) (ARC77) (Cofactor required for Sp1 transcriptional activation subunit 6) (CRSP complex subunit 6) (Mediator complex subunit 17) (Thyroid hormone receptor-associated protein complex 80 kDa component) (Trap80) (Transcriptional coactivator CRSP77) (Vitamin D3 receptor-interacting protein complex 80…	MED17 ARC77 CRSP6 DRIP77 DRIP80 TRAP80	Homo sapiens (Human)	651	MED17
Q14582	MAD4_HUMAN	reviewed	Max dimerization protein 4 (Max dimerizer 4) (Class C basic helix-loop-helix protein 12) (bHLHc12) (Max-associated protein 4) (Max-interacting transcriptional repressor MAD4)	MXD4 BHLHC12 MAD4	Homo sapiens (Human)	209	MAD4
Q9ULC4	MCTS1_HUMAN	reviewed	Malignant T-cell-amplified sequence 1 (MCT-1) (Multiple copies T-cell malignancies)	MCTS1 MCT1	Homo sapiens (Human)	181	MCTS1
Q06416	P5F1B_HUMAN	reviewed	Putative POU domain, class 5, transcription factor 1B (Oct4-pg1) (Octamer-binding protein 3-like) (Octamer-binding transcription factor 3-like)	POU5F1B OCT4PG1 OTF3C OTF3P1 POU5F1P1 POU5FLC20 POU5FLC8	Homo sapiens (Human)	359	P5F1B
Q14814	MEF2D_HUMAN	reviewed	Myocyte-specific enhancer factor 2D	MEF2D	Homo sapiens (Human)	521	MEF2D
Q9ULH7	MRTFB_HUMAN	reviewed	Myocardin-related transcription factor B (MRTF-B) (MKL/myocardin-like protein 2) (Megakaryoblastic leukemia 2)	MRTFB KIAA1243 MKL2	Homo sapiens (Human)	1088	MRTFB
Q9HD90	NDF4_HUMAN	reviewed	Neurogenic differentiation factor 4 (NeuroD4) (Class A basic helix-loop-helix protein 4) (bHLHa4) (Protein atonal homolog 3) (ATH-3) (Atoh3)	NEUROD4 ATH3 ATOH3 BHLHA4	Homo sapiens (Human)	331	NDF4
Q12968	NFAC3_HUMAN	reviewed	Nuclear factor of activated T-cells, cytoplasmic 3 (NF-ATc3) (NFATc3) (NFATx) (T-cell transcription factor NFAT4) (NF-AT4) (NF-AT4c)	NFATC3 NFAT4	Homo sapiens (Human)	1075	NFAC3
Q9H2C1	LHX5_HUMAN	reviewed	LIM/homeobox protein Lhx5 (LIM homeobox protein 5)	LHX5	Homo sapiens (Human)	402	LHX5
P51608	MECP2_HUMAN	reviewed	Methyl-CpG-binding protein 2 (MeCp-2 protein) (MeCp2)	MECP2	Homo sapiens (Human)	486	MECP2
Q93074	MED12_HUMAN	reviewed	Mediator of RNA polymerase II transcription subunit 12 (Activator-recruited cofactor 240 kDa component) (ARC240) (CAG repeat protein 45) (Mediator complex subunit 12) (OPA-containing protein) (Thyroid hormone receptor-associated protein complex 230 kDa component) (Trap230) (Trinucleotide repeat-containing gene 11 protein)	MED12 ARC240 CAGH45 HOPA KIAA0192 TNRC11 TRAP230	Homo sapiens (Human)	2177	MED12
Q06455	MTG8_HUMAN	reviewed	Protein CBFA2T1 (Cyclin-D-related protein) (Eight twenty one protein) (Protein ETO) (Protein MTG8) (Zinc finger MYND domain-containing protein 2)	RUNX1T1 AML1T1 CBFA2T1 CDR ETO MTG8 ZMYND2	Homo sapiens (Human)	604	MTG8
P78426	NKX61_HUMAN	reviewed	Homeobox protein Nkx-6.1 (Homeobox protein NK-6 homolog A)	NKX6-1 NKX6A	Homo sapiens (Human)	367	NKX61
Q9H8H0	NOL11_HUMAN	reviewed	Nucleolar protein 11	NOL11 L14	Homo sapiens (Human)	719	NOL11
P40426	PBX3_HUMAN	reviewed	Pre-B-cell leukemia transcription factor 3 (Homeobox protein PBX3)	PBX3	Homo sapiens (Human)	434	PBX3
Q15319	PO4F3_HUMAN	reviewed	POU domain, class 4, transcription factor 3 (Brain-specific homeobox/POU domain protein 3C) (Brain-3C) (Brn-3C)	POU4F3 BRN3C	Homo sapiens (Human)	338	PO4F3
P49335	PO3F4_HUMAN	reviewed	POU domain, class 3, transcription factor 4 (Brain-specific homeobox/POU domain protein 4) (Brain-4) (Brn-4) (Octamer-binding protein 9) (Oct-9) (Octamer-binding transcription factor 9) (OTF-9)	POU3F4 BRN4 OTF9	Homo sapiens (Human)	361	PO3F4
Q9GZV8	PRD14_HUMAN	reviewed	PR domain zinc finger protein 14 (EC 2.1.1.-) (PR domain-containing protein 14)	PRDM14	Homo sapiens (Human)	571	PRD14
E9PAV3	NACAM_HUMAN	reviewed	Nascent polypeptide-associated complex subunit alpha, muscle-specific form (Alpha-NAC, muscle-specific form) (skNAC)	NACA	Homo sapiens (Human)	2078	NACAM
O15226	NKRF_HUMAN	reviewed	NF-kappa-B-repressing factor (NFkB-repressing factor) (Protein ITBA4) (Transcription factor NRF)	NKRF ITBA4 NRF	Homo sapiens (Human)	690	NKRF
Q14938	NFIX_HUMAN	reviewed	Nuclear factor 1 X-type (NF1-X) (Nuclear factor 1/X) (CCAAT-box-binding transcription factor) (CTF) (Nuclear factor I/X) (NF-I/X) (NFI-X) (TGGCA-binding protein)	NFIX	Homo sapiens (Human)	502	NFIX
Q6P4R8	NFRKB_HUMAN	reviewed	Nuclear factor related to kappa-B-binding protein (DNA-binding protein R kappa-B) (INO80 complex subunit G)	NFRKB INO80G	Homo sapiens (Human)	1299	NFRKB
Q8TAK6	OLIG1_HUMAN	reviewed	Oligodendrocyte transcription factor 1 (Oligo1) (Class B basic helix-loop-helix protein 6) (bHLHb6) (Class E basic helix-loop-helix protein 21) (bHLHe21)	OLIG1 BHLHB6 BHLHE21	Homo sapiens (Human)	271	OLIG1
P42226	STAT6_HUMAN	reviewed	Signal transducer and activator of transcription 6 (IL-4 Stat)	STAT6	Homo sapiens (Human)	847	STAT6
Q9ULK4	MED23_HUMAN	reviewed	Mediator of RNA polymerase II transcription subunit 23 (Activator-recruited cofactor 130 kDa component) (ARC130) (Cofactor required for Sp1 transcriptional activation subunit 3) (CRSP complex subunit 3) (Mediator complex subunit 23) (Protein sur-2 homolog) (hSur-2) (Transcriptional coactivator CRSP130) (Vitamin D3 receptor-interacting protein complex 130 kDa component) (DRIP130)	MED23 ARC130 CRSP3 DRIP130 KIAA1216 SUR2	Homo sapiens (Human)	1368	MED23
P01106	MYC_HUMAN	reviewed	Myc proto-oncogene protein (Class E basic helix-loop-helix protein 39) (bHLHe39) (Proto-oncogene c-Myc) (Transcription factor p64)	MYC BHLHE39	Homo sapiens (Human)	439	MYC
Q8WX92	NELFB_HUMAN	reviewed	Negative elongation factor B (NELF-B) (Cofactor of BRCA1)	NELFB COBRA1 KIAA1182	Homo sapiens (Human)	580	NELFB
O14753	OVOL1_HUMAN	reviewed	Putative transcription factor Ovo-like 1 (hOvo1)	OVOL1	Homo sapiens (Human)	267	OVOL1
O15530	PDPK1_HUMAN	reviewed	3-phosphoinositide-dependent protein kinase 1 (hPDK1) (EC 2.7.11.1)	PDPK1 PDK1	Homo sapiens (Human)	556	PDPK1
Q9NQX1	PRDM5_HUMAN	reviewed	PR domain zinc finger protein 5 (EC 2.1.1.-) (PR domain-containing protein 5)	PRDM5 PFM2	Homo sapiens (Human)	630	PRDM5
P53803	RPAB4_HUMAN	reviewed	DNA-directed RNA polymerases I, II, and III subunit RPABC4 (RNA polymerases I, II, and III subunit ABC4) (ABC10-alpha) (DNA-directed RNA polymerase II subunit K) (RNA polymerase II 7.0 kDa subunit) (RPB7.0) (RPB10alpha)	POLR2K	Homo sapiens (Human)	58	RPAB4
Q92766	RREB1_HUMAN	reviewed	Ras-responsive element-binding protein 1 (RREB-1) (Finger protein in nuclear bodies) (Raf-responsive zinc finger protein LZ321) (Zinc finger motif enhancer-binding protein 1) (Zep-1)	RREB1 FINB	Homo sapiens (Human)	1687	RREB1
Q9H9S0	NANOG_HUMAN	reviewed	Homeobox protein NANOG (Homeobox transcription factor Nanog) (hNanog)	NANOG	Homo sapiens (Human)	305	NANOG
Q8IZQ8	MYCD_HUMAN	reviewed	Myocardin	MYOCD MYCD	Homo sapiens (Human)	938	MYCD
O96028	NSD2_HUMAN	reviewed	Histone-lysine N-methyltransferase NSD2 (EC 2.1.1.357) (Multiple myeloma SET domain-containing protein) (MMSET) (Nuclear SET domain-containing protein 2) (Protein trithorax-5) (Wolf-Hirschhorn syndrome candidate 1 protein)	NSD2 KIAA1090 MMSET TRX5 WHSC1	Homo sapiens (Human)	1365	NSD2
Q9UBG7	RBPJL_HUMAN	reviewed	Recombining binding protein suppressor of hairless-like protein (Transcription factor RBP-L)	RBPJL RBPL RBPSUHL	Homo sapiens (Human)	517	RBPJL
Q08999	RBL2_HUMAN	reviewed	Retinoblastoma-like protein 2 (130 kDa retinoblastoma-associated protein) (p130) (Retinoblastoma-related protein 2) (RBR-2) (pRb2)	RBL2 RB2	Homo sapiens (Human)	1139	RBL2
O14901	KLF11_HUMAN	reviewed	Krueppel-like factor 11 (Transforming growth factor-beta-inducible early growth response protein 2) (TGFB-inducible early growth response protein 2) (TIEG-2)	KLF11 FKLF TIEG2	Homo sapiens (Human)	512	KLF11
P52954	LBX1_HUMAN	reviewed	Transcription factor LBX1 (Ladybird homeobox protein homolog 1)	LBX1 LBX1H	Homo sapiens (Human)	281	LBX1
P78424	PO6F2_HUMAN	reviewed	POU domain, class 6, transcription factor 2 (Retina-derived POU domain factor 1) (RPF-1)	POU6F2 RPF1	Homo sapiens (Human)	691	PO6F2
Q16633	OBF1_HUMAN	reviewed	POU domain class 2-associating factor 1 (B-cell-specific coactivator OBF-1) (BOB-1) (OCA-B) (OCT-binding factor 1)	POU2AF1 BOB1 OBF1	Homo sapiens (Human)	256	OBF1
Q6ZW49	PAXI1_HUMAN	reviewed	PAX-interacting protein 1 (PAX transactivation activation domain-interacting protein)	PAXIP1 PAXIP1L PTIP CAGF28	Homo sapiens (Human)	1069	PAXI1
Q8N7G0	PO5F2_HUMAN	reviewed	POU domain, class 5, transcription factor 2 (Sperm 1 POU domain transcription factor) (SPRM-1)	POU5F2 SPRM1	Homo sapiens (Human)	328	PO5F2
P22670	RFX1_HUMAN	reviewed	MHC class II regulatory factor RFX1 (Enhancer factor C) (EF-C) (Regulatory factor X 1) (RFX) (Transcription factor RFX1)	RFX1	Homo sapiens (Human)	979	RFX1
Q9H3P2	NELFA_HUMAN	reviewed	Negative elongation factor A (NELF-A) (Wolf-Hirschhorn syndrome candidate 2 protein)	NELFA WHSC2 P/OKcl.15	Homo sapiens (Human)	528	NELFA
Q96L73	NSD1_HUMAN	reviewed	Histone-lysine N-methyltransferase, H3 lysine-36 specific (EC 2.1.1.357) (Androgen receptor coactivator 267 kDa protein) (Androgen receptor-associated protein of 267 kDa) (H3-K36-HMTase) (Lysine N-methyltransferase 3B) (Nuclear receptor-binding SET domain-containing protein 1) (NR-binding SET domain-containing protein)	NSD1 ARA267 KMT3B	Homo sapiens (Human)	2696	NSD1
Q14995	NR1D2_HUMAN	reviewed	Nuclear receptor subfamily 1 group D member 2 (Orphan nuclear hormone receptor BD73) (Rev-erb alpha-related receptor) (RVR) (Rev-erb-beta) (V-erbA-related protein 1-related) (EAR-1R)	NR1D2	Homo sapiens (Human)	579	NR1D2
P49116	NR2C2_HUMAN	reviewed	Nuclear receptor subfamily 2 group C member 2 (Orphan nuclear receptor TAK1) (Orphan nuclear receptor TR4) (Testicular receptor 4)	NR2C2 TAK1 TR4	Homo sapiens (Human)	596	NR2C2
P55055	NR1H2_HUMAN	reviewed	Oxysterols receptor LXR-beta (Liver X receptor beta) (Nuclear receptor NER) (Nuclear receptor subfamily 1 group H member 2) (Ubiquitously-expressed nuclear receptor)	NR1H2 LXRB NER UNR	Homo sapiens (Human)	460	NR1H2
Q96IS3	RAX2_HUMAN	reviewed	Retina and anterior neural fold homeobox protein 2 (Q50-type retinal homeobox protein) (Retina and anterior neural fold homeobox-like protein 1)	RAX2 QRX RAXL1	Homo sapiens (Human)	184	RAX2
P35251	RFC1_HUMAN	reviewed	Replication factor C subunit 1 (Activator 1 140 kDa subunit) (A1 140 kDa subunit) (Activator 1 large subunit) (Activator 1 subunit 1) (DNA-binding protein PO-GA) (Replication factor C 140 kDa subunit) (RF-C 140 kDa subunit) (RFC140) (Replication factor C large subunit)	RFC1 RFC140	Homo sapiens (Human)	1148	RFC1
P26583	HMGB2_HUMAN	reviewed	High mobility group protein B2 (High mobility group protein 2) (HMG-2)	HMGB2 HMG2	Homo sapiens (Human)	209	HMGB2
Q7Z3K6	MIER3_HUMAN	reviewed	Mesoderm induction early response protein 3 (Mi-er3)	MIER3	Homo sapiens (Human)	550	MIER3
Q92786	PROX1_HUMAN	reviewed	Prospero homeobox protein 1 (Homeobox prospero-like protein PROX1) (PROX-1)	PROX1	Homo sapiens (Human)	737	PROX1
Q8NHV9	RHXF1_HUMAN	reviewed	Rhox homeobox family member 1 (Ovary-, testis- and epididymis-expressed gene protein) (Paired-like homeobox protein PEPP-1)	RHOXF1 OTEX PEPP1	Homo sapiens (Human)	184	RHXF1
Q99496	RING2_HUMAN	reviewed	E3 ubiquitin-protein ligase RING2 (EC 2.3.2.27) (Huntingtin-interacting protein 2-interacting protein 3) (HIP2-interacting protein 3) (Protein DinG) (RING finger protein 1B) (RING1b) (RING finger protein 2) (RING finger protein BAP-1) (RING-type E3 ubiquitin transferase RING2)	RNF2 BAP1 DING HIPI3 RING1B	Homo sapiens (Human)	336	RING2
P51449	RORG_HUMAN	reviewed	Nuclear receptor ROR-gamma (Nuclear receptor RZR-gamma) (Nuclear receptor subfamily 1 group F member 3) (RAR-related orphan receptor C) (Retinoid-related orphan receptor-gamma)	RORC NR1F3 RORG RZRG	Homo sapiens (Human)	518	RORG
P19387	RPB3_HUMAN	reviewed	DNA-directed RNA polymerase II subunit RPB3 (RNA polymerase II subunit 3) (RNA polymerase II subunit B3) (DNA-directed RNA polymerase II 33 kDa polypeptide) (RPB33) (DNA-directed RNA polymerase II subunit C) (RPB31)	POLR2C A-152E5.7	Homo sapiens (Human)	275	RPB3
P10828	THB_HUMAN	reviewed	Thyroid hormone receptor beta (Nuclear receptor subfamily 1 group A member 2) (c-erbA-2) (c-erbA-beta)	THRB ERBA2 NR1A2 THR1	Homo sapiens (Human)	461	THB
Q12789	TF3C1_HUMAN	reviewed	General transcription factor 3C polypeptide 1 (TF3C-alpha) (TFIIIC box B-binding subunit) (Transcription factor IIIC 220 kDa subunit) (TFIIIC 220 kDa subunit) (TFIIIC220) (Transcription factor IIIC subunit alpha)	GTF3C1	Homo sapiens (Human)	2109	TF3C1
Q08117	TLE5_HUMAN	reviewed	TLE family member 5 (Amino-terminal enhancer of split) (Amino enhancer of split) (Gp130-associated protein GAM) (Grg-5) (Groucho-related protein 5) (Protein ESP1) (Protein GRG) (TLE family member 5, transcriptional modulator)	TLE5 AES GRG GRG5	Homo sapiens (Human)	197	TLE5
Q13285	STF1_HUMAN	reviewed	Steroidogenic factor 1 (SF-1) (STF-1) (hSF-1) (Adrenal 4-binding protein) (Fushi tarazu factor homolog 1) (Nuclear receptor subfamily 5 group A member 1) (Steroid hormone receptor Ad4BP)	NR5A1 AD4BP FTZF1 SF1	Homo sapiens (Human)	461	STF1
Q00059	TFAM_HUMAN	reviewed	Transcription factor A, mitochondrial (mtTFA) (Mitochondrial transcription factor 1) (MtTF1) (Transcription factor 6) (TCF-6) (Transcription factor 6-like 2)	TFAM TCF6 TCF6L2	Homo sapiens (Human)	246	TFAM
Q96EI5	TCAL4_HUMAN	reviewed	Transcription elongation factor A protein-like 4 (TCEA-like protein 4) (Transcription elongation factor S-II protein-like 4)	TCEAL4 NPD017	Homo sapiens (Human)	215	TCAL4
Q6ZSZ6	TSH1_HUMAN	reviewed	Teashirt homolog 1 (Antigen NY-CO-33) (Serologically defined colon cancer antigen 33)	TSHZ1 SDCCAG33 TSH1	Homo sapiens (Human)	1077	TSH1
O15391	TYY2_HUMAN	reviewed	Transcription factor YY2 (Yin and yang 2) (YY-2) (Zinc finger protein 631)	YY2 ZNF631	Homo sapiens (Human)	372	TYY2
Q969X6	UTP4_HUMAN	reviewed	U3 small nucleolar RNA-associated protein 4 homolog (Cirhin) (UTP4 small subunit processome component)	UTP4 CIRH1A cPERP-E KIAA1988	Homo sapiens (Human)	686	UTP4
O15446	RPA34_HUMAN	reviewed	DNA-directed RNA polymerase I subunit RPA34 (A34.5) (Antisense to ERCC-1 protein) (ASE-1) (CD3-epsilon-associated protein) (CD3E-associated protein) (DNA-directed RNA polymerase I subunit G) (RNA polymerase I-associated factor PAF49)	POLR1G ASE1 CAST CD3EAP PAF49	Homo sapiens (Human)	510	RPA34
O75486	SUPT3_HUMAN	reviewed	Transcription initiation protein SPT3 homolog (SPT3-like protein)	SUPT3H SPT3	Homo sapiens (Human)	317	SUPT3
P67809	YBOX1_HUMAN	reviewed	Y-box-binding protein 1 (YB-1) (CCAAT-binding transcription factor I subunit A) (CBF-A) (DNA-binding protein B) (DBPB) (Enhancer factor I subunit A) (EFI-A) (Nuclease-sensitive element-binding protein 1) (Y-box transcription factor)	YBX1 NSEP1 YB1	Homo sapiens (Human)	324	YBOX1
O15209	ZBT22_HUMAN	reviewed	Zinc finger and BTB domain-containing protein 22 (Protein BING1) (Zinc finger and BTB domain-containing protein 22A) (Zinc finger protein 297)	ZBTB22 BING1 ZBTB22A ZNF297	Homo sapiens (Human)	634	ZBT22
P17036	ZNF3_HUMAN	reviewed	Zinc finger protein 3 (Zinc finger protein HF.12) (Zinc finger protein HZF3.1) (Zinc finger protein KOX25)	ZNF3 KOX25	Homo sapiens (Human)	446	ZNF3
Q8NAP8	ZBT8B_HUMAN	reviewed	Zinc finger and BTB domain-containing protein 8B	ZBTB8B	Homo sapiens (Human)	495	ZBT8B
Q9NZR4	VSX1_HUMAN	reviewed	Visual system homeobox 1 (Homeodomain protein RINX) (Retinal inner nuclear layer homeobox protein) (Transcription factor VSX1)	VSX1 RINX	Homo sapiens (Human)	365	VSX1
Q9BT81	SOX7_HUMAN	reviewed	Transcription factor SOX-7	SOX7	Homo sapiens (Human)	388	SOX7
Q14190	SIM2_HUMAN	reviewed	Single-minded homolog 2 (Class E basic helix-loop-helix protein 15) (bHLHe15)	SIM2 BHLHE15	Homo sapiens (Human)	667	SIM2
P11831	SRF_HUMAN	reviewed	Serum response factor (SRF)	SRF	Homo sapiens (Human)	508	SRF
Q9BXG8	SPZ1_HUMAN	reviewed	Spermatogenic leucine zipper protein 1 (Testis-specific protein 1) (Testis-specific protein NYD-TSP1)	SPZ1 TSP1	Homo sapiens (Human)	430	SPZ1
P10827	THA_HUMAN	reviewed	Thyroid hormone receptor alpha (Nuclear receptor subfamily 1 group A member 1) (V-erbA-related protein 7) (EAR-7) (c-erbA-1) (c-erbA-alpha)	THRA EAR7 ERBA1 NR1A1 THRA1 THRA2	Homo sapiens (Human)	490	THA
O43435	TBX1_HUMAN	reviewed	T-box transcription factor TBX1 (T-box protein 1) (Testis-specific T-box protein)	TBX1	Homo sapiens (Human)	398	TBX1
P17014	ZNF12_HUMAN	reviewed	Zinc finger protein 12 (Gonadotropin-inducible ovary transcription repressor 3) (GIOT-3) (Zinc finger protein 325) (Zinc finger protein KOX3)	ZNF12 GIOT3 KOX3 ZNF325	Homo sapiens (Human)	697	ZNF12
Q9HBT8	Z286A_HUMAN	reviewed	Zinc finger protein 286A	ZNF286A KIAA1874 ZNF286	Homo sapiens (Human)	521	Z286A
Q6AW86	Z324B_HUMAN	reviewed	Zinc finger protein 324B	ZNF324B	Homo sapiens (Human)	544	Z324B
B2RXF5	ZBT42_HUMAN	reviewed	Zinc finger and BTB domain-containing protein 42	ZBTB42	Homo sapiens (Human)	422	ZBT42
Q49A33	Z876P_HUMAN	reviewed	Putative zinc finger protein 876	ZNF876P	Homo sapiens (Human)	203	Z876P
P37275	ZEB1_HUMAN	reviewed	Zinc finger E-box-binding homeobox 1 (NIL-2-A zinc finger protein) (Negative regulator of IL2) (Transcription factor 8) (TCF-8)	ZEB1 AREB6 TCF8	Homo sapiens (Human)	1124	ZEB1
Q9ULD9	ZN608_HUMAN	reviewed	Zinc finger protein 608 (Renal carcinoma antigen NY-REN-36)	ZNF608 KIAA1281	Homo sapiens (Human)	1512	ZN608
O15015	ZN646_HUMAN	reviewed	Zinc finger protein 646	ZNF646 KIAA0296	Homo sapiens (Human)	1832	ZN646
Q15697	ZN174_HUMAN	reviewed	Zinc finger protein 174 (AW-1) (Zinc finger and SCAN domain-containing protein 8)	ZNF174 ZSCAN8	Homo sapiens (Human)	407	ZN174
P51786	ZN157_HUMAN	reviewed	Zinc finger protein 157 (Zinc finger protein HZF22)	ZNF157	Homo sapiens (Human)	506	ZN157
Q9HCX3	ZN304_HUMAN	reviewed	Zinc finger protein 304 (KRAB-containing zinc finger protein)	ZNF304	Homo sapiens (Human)	659	ZN304
Q13360	ZN177_HUMAN	reviewed	Zinc finger protein 177	ZNF177	Homo sapiens (Human)	481	ZN177
Q6ZT77	ZN826_HUMAN	reviewed	Putative zinc finger protein 826	ZNF826P ZNF826	Homo sapiens (Human)	177	ZN826
O75346	ZN253_HUMAN	reviewed	Zinc finger protein 253 (Bone marrow zinc finger 1) (BMZF-1) (Zinc finger protein 411)	ZNF253 BMZF1 ZNF411	Homo sapiens (Human)	499	ZN253
B4DX44	ZN736_HUMAN	reviewed	Zinc finger protein 736	ZNF736	Homo sapiens (Human)	427	ZN736
P15622	ZN250_HUMAN	reviewed	Zinc finger protein 250 (Zinc finger protein 647)	ZNF250 ZNF647	Homo sapiens (Human)	560	ZN250
Q9ULM2	ZN490_HUMAN	reviewed	Zinc finger protein 490	ZNF490 KIAA1198	Homo sapiens (Human)	529	ZN490
Q5EBM4	ZN542_HUMAN	reviewed	Putative zinc finger protein 542 (Zinc finger protein 542 pseudogene)	ZNF542P ZNF542	Homo sapiens (Human)	170	ZN542
Q96H40	ZN486_HUMAN	reviewed	Zinc finger protein 486 (KRAB domain only protein 2)	ZNF486 KRBO2	Homo sapiens (Human)	463	ZN486
Q6V9R5	ZN562_HUMAN	reviewed	Zinc finger protein 562	ZNF562	Homo sapiens (Human)	426	ZN562
Q9H808	TLE6_HUMAN	reviewed	Transducin-like enhancer protein 6	TLE6	Homo sapiens (Human)	572	TLE6
Q03936	ZNF92_HUMAN	reviewed	Zinc finger protein 92 (Zinc finger protein HTF12)	ZNF92	Homo sapiens (Human)	586	ZNF92
Q03938	ZNF90_HUMAN	reviewed	Zinc finger protein 90 (Zinc finger protein HTF9)	ZNF90	Homo sapiens (Human)	601	ZNF90
Q02386	ZNF45_HUMAN	reviewed	Zinc finger protein 45 (BRC1744) (Zinc finger protein 13) (Zinc finger protein KOX5)	ZNF45 KOX5 ZNF13	Homo sapiens (Human)	682	ZNF45
Q8IYN0	ZN100_HUMAN	reviewed	Zinc finger protein 100	ZNF100	Homo sapiens (Human)	542	ZN100
P52746	ZN142_HUMAN	reviewed	Zinc finger protein 142	ZNF142 KIAA0236	Homo sapiens (Human)	1687	ZN142
Q9P0L1	ZKSC7_HUMAN	reviewed	Zinc finger protein with KRAB and SCAN domains 7 (Zinc finger protein 167) (Zinc finger protein 448) (Zinc finger protein 64)	ZKSCAN7 ZNF167 ZNF448 ZNF64	Homo sapiens (Human)	754	ZKSC7
Q8N7Q3	ZN676_HUMAN	reviewed	Zinc finger protein 676	ZNF676	Homo sapiens (Human)	588	ZN676
Q9UK12	ZN222_HUMAN	reviewed	Zinc finger protein 222	ZNF222	Homo sapiens (Human)	451	ZN222
Q96H86	ZN764_HUMAN	reviewed	Zinc finger protein 764	ZNF764	Homo sapiens (Human)	408	ZN764
Q9P2Y4	ZN219_HUMAN	reviewed	Zinc finger protein 219	ZNF219	Homo sapiens (Human)	722	ZN219
Q9NV72	ZN701_HUMAN	reviewed	Zinc finger protein 701	ZNF701	Homo sapiens (Human)	531	ZN701
Q9C0A1	ZFHX2_HUMAN	reviewed	Zinc finger homeobox protein 2 (Zinc finger homeodomain protein 2) (ZFH-2)	ZFHX2 KIAA1056 KIAA1762 ZNF409	Homo sapiens (Human)	2572	ZFHX2
P51815	ZN75D_HUMAN	reviewed	Zinc finger protein 75D (Zinc finger protein 75) (Zinc finger protein 82)	ZNF75D ZNF75 ZNF82	Homo sapiens (Human)	510	ZN75D
Q3MJ62	ZSC23_HUMAN	reviewed	Zinc finger and SCAN domain-containing protein 23 (Zinc finger protein 390) (Zinc finger protein 453)	ZSCAN23 ZNF390 ZNF453	Homo sapiens (Human)	389	ZSC23
Q6ECI4	ZN470_HUMAN	reviewed	Zinc finger protein 470 (Chondrogenesis zinc finger protein 1) (CZF-1)	ZNF470 CZF1	Homo sapiens (Human)	717	ZN470
Q5VIY5	ZN468_HUMAN	reviewed	Zinc finger protein 468	ZNF468	Homo sapiens (Human)	522	ZN468
Q96MM3	ZFP42_HUMAN	reviewed	Zinc finger protein 42 homolog (Zfp-42) (Reduced expression protein 1) (REX-1) (hREX-1) (Zinc finger protein 754)	ZFP42 REX1 ZNF754	Homo sapiens (Human)	310	ZFP42
Q6P9A3	ZN549_HUMAN	reviewed	Zinc finger protein 549	ZNF549	Homo sapiens (Human)	640	ZN549
Q8N5A5	ZGPAT_HUMAN	reviewed	Zinc finger CCCH-type with G patch domain-containing protein (G patch domain-containing protein 6) (Zinc finger CCCH domain-containing protein 9) (Zinc finger and G patch domain-containing protein)	ZGPAT GPATC6 GPATCH6 KIAA1847 ZC3H9 ZC3HDC9 ZIP	Homo sapiens (Human)	531	ZGPAT
Q96N38	ZN714_HUMAN	reviewed	Zinc finger protein 714	ZNF714	Homo sapiens (Human)	554	ZN714
A6NJT0	UNC4_HUMAN	reviewed	Homeobox protein unc-4 homolog (Homeobox protein Uncx4.1)	UNCX UNCX4.1	Homo sapiens (Human)	531	UNC4
A6NIX2	WTIP_HUMAN	reviewed	Wilms tumor protein 1-interacting protein (WT1-interacting protein)	WTIP	Homo sapiens (Human)	430	WTIP
Q13105	ZBT17_HUMAN	reviewed	Zinc finger and BTB domain-containing protein 17 (Myc-interacting zinc finger protein 1) (Miz-1) (Zinc finger protein 151) (Zinc finger protein 60)	ZBTB17 MIZ1 ZNF151 ZNF60	Homo sapiens (Human)	803	ZBT17
A8MVS1	Z705F_HUMAN	reviewed	Zinc finger protein 705F	ZNF705F	Homo sapiens (Human)	300	Z705F
Q9Y4E5	ZN451_HUMAN	reviewed	E3 SUMO-protein ligase ZNF451 (EC 2.3.2.-) (Coactivator for steroid receptors) (E3 SUMO-protein transferase ZNF451) (Zinc finger protein 451)	ZNF451 COASTER KIAA0576 KIAA1702	Homo sapiens (Human)	1061	ZN451
Q96GC6	ZN274_HUMAN	reviewed	Neurotrophin receptor-interacting factor homolog (Zinc finger protein 274) (Zinc finger protein HFB101) (Zinc finger protein with KRAB and SCAN domains 19) (Zinc finger protein zfp2) (Zf2)	ZNF274 ZKSCAN19 SP2114	Homo sapiens (Human)	653	ZN274
Q494X3	ZN404_HUMAN	reviewed	Zinc finger protein 404	ZNF404	Homo sapiens (Human)	552	ZN404
Q04725	TLE2_HUMAN	reviewed	Transducin-like enhancer protein 2 (Enhancer of split groucho-like protein 2) (ESG2)	TLE2	Homo sapiens (Human)	743	TLE2
P58304	VSX2_HUMAN	reviewed	Visual system homeobox 2 (Ceh-10 homeodomain-containing homolog) (Homeobox protein CHX10)	VSX2 CHX10 HOX10	Homo sapiens (Human)	361	VSX2
P42681	TXK_HUMAN	reviewed	Tyrosine-protein kinase TXK (EC 2.7.10.2) (Protein-tyrosine kinase 4) (Resting lymphocyte kinase)	TXK PTK4 RLK	Homo sapiens (Human)	527	TXK
P61964	WDR5_HUMAN	reviewed	WD repeat-containing protein 5 (BMP2-induced 3-kb gene protein)	WDR5 BIG3	Homo sapiens (Human)	334	WDR5
P08048	ZFY_HUMAN	reviewed	Zinc finger Y-chromosomal protein	ZFY	Homo sapiens (Human)	801	ZFY
P13349	MYF5_HUMAN	reviewed	Myogenic factor 5 (Myf-5) (Class C basic helix-loop-helix protein 2) (bHLHc2)	MYF5 BHLHC2	Homo sapiens (Human)	255	MYF5
P78367	NKX32_HUMAN	reviewed	Homeobox protein Nkx-3.2 (Bagpipe homeobox protein homolog 1) (Homeobox protein NK-3 homolog B)	NKX3-2 BAPX1 NKX3B	Homo sapiens (Human)	333	NKX32
Q12986	NFX1_HUMAN	reviewed	Transcriptional repressor NF-X1 (EC 2.3.2.-) (Nuclear transcription factor, X box-binding protein 1)	NFX1 NFX2	Homo sapiens (Human)	1120	NFX1
Q12857	NFIA_HUMAN	reviewed	Nuclear factor 1 A-type (NF1-A) (Nuclear factor 1/A) (CCAAT-box-binding transcription factor) (CTF) (Nuclear factor I/A) (NF-I/A) (NFI-A) (TGGCA-binding protein)	NFIA KIAA1439	Homo sapiens (Human)	509	NFIA
Q9NVV9	THAP1_HUMAN	reviewed	THAP domain-containing protein 1	THAP1	Homo sapiens (Human)	213	THAP1
Q9UGU0	TCF20_HUMAN	reviewed	Transcription factor 20 (TCF-20) (Nuclear factor SPBP) (Protein AR1) (Stromelysin-1 PDGF-responsive element-binding protein) (SPRE-binding protein)	TCF20 KIAA0292 SPBP	Homo sapiens (Human)	1960	TCF20
Q99593	TBX5_HUMAN	reviewed	T-box transcription factor TBX5 (T-box protein 5)	TBX5	Homo sapiens (Human)	518	TBX5
Q8WVJ9	TWST2_HUMAN	reviewed	Twist-related protein 2 (Class A basic helix-loop-helix protein 39) (bHLHa39) (Dermis-expressed protein 1) (Dermo-1)	TWIST2 BHLHA39 DERMO1	Homo sapiens (Human)	160	TWST2
Q8NEK5	ZN548_HUMAN	reviewed	Zinc finger protein 548	ZNF548	Homo sapiens (Human)	533	ZN548
Q8N141	ZFP82_HUMAN	reviewed	Zinc finger protein 82 homolog (Zfp-82) (Zinc finger protein 545)	ZFP82 KIAA1948 ZNF545	Homo sapiens (Human)	532	ZFP82
Q9Y2H8	ZN510_HUMAN	reviewed	Zinc finger protein 510	ZNF510 KIAA0972	Homo sapiens (Human)	683	ZN510
Q8IVC4	ZN584_HUMAN	reviewed	Zinc finger protein 584	ZNF584	Homo sapiens (Human)	421	ZN584
Q96SF7	TBX15_HUMAN	reviewed	T-box transcription factor TBX15 (T-box protein 15) (T-box transcription factor TBX14) (T-box protein 14)	TBX15 TBX14	Homo sapiens (Human)	602	TBX15
P36402	TCF7_HUMAN	reviewed	Transcription factor 7 (TCF-7) (T-cell-specific transcription factor 1) (T-cell factor 1) (TCF-1)	TCF7 TCF1	Homo sapiens (Human)	384	TCF7
P82094	TMF1_HUMAN	reviewed	TATA element modulatory factor (TMF) (Androgen receptor coactivator 160 kDa protein) (Androgen receptor-associated protein of 160 kDa)	TMF1 ARA160	Homo sapiens (Human)	1093	TMF1
O15164	TIF1A_HUMAN	reviewed	Transcription intermediary factor 1-alpha (TIF1-alpha) (EC 2.3.2.27) (E3 ubiquitin-protein ligase TRIM24) (RING finger protein 82) (RING-type E3 ubiquitin transferase TIF1-alpha) (Tripartite motif-containing protein 24)	TRIM24 RNF82 TIF1 TIF1A	Homo sapiens (Human)	1050	TIF1A
Q8N184	ZN567_HUMAN	reviewed	Zinc finger protein 567	ZNF567	Homo sapiens (Human)	647	ZN567
Q3ZCX4	ZN568_HUMAN	reviewed	Zinc finger protein 568	ZNF568	Homo sapiens (Human)	644	ZN568
Q5T230	UTF1_HUMAN	reviewed	Undifferentiated embryonic cell transcription factor 1	UTF1	Homo sapiens (Human)	341	UTF1
P17030	ZNF25_HUMAN	reviewed	Zinc finger protein 25 (Zinc finger protein KOX19)	ZNF25 KOX19	Homo sapiens (Human)	456	ZNF25
P51523	ZNF84_HUMAN	reviewed	Zinc finger protein 84 (Zinc finger protein HPF2)	ZNF84	Homo sapiens (Human)	738	ZNF84
Q9HCK0	ZBT26_HUMAN	reviewed	Zinc finger and BTB domain-containing protein 26 (Zinc finger protein 481) (Zinc finger protein Bioref)	ZBTB26 KIAA1572 ZNF481	Homo sapiens (Human)	441	ZBT26
Q05481	ZNF91_HUMAN	reviewed	Zinc finger protein 91 (Zinc finger protein HPF7) (Zinc finger protein HTF10)	ZNF91	Homo sapiens (Human)	1191	ZNF91
Q6PF04	ZN613_HUMAN	reviewed	Zinc finger protein 613	ZNF613	Homo sapiens (Human)	617	ZN613
Q96SK3	ZN607_HUMAN	reviewed	Zinc finger protein 607	ZNF607	Homo sapiens (Human)	696	ZN607
Q5T1R4	ZEP3_HUMAN	reviewed	Transcription factor HIVEP3 (Human immunodeficiency virus type I enhancer-binding protein 3) (Kappa-B and V(D)J recombination signal sequences-binding protein) (Kappa-binding protein 1) (KBP-1) (Zinc finger protein ZAS3)	HIVEP3 KBP1 KIAA1555 KRC ZAS3	Homo sapiens (Human)	2406	ZEP3
P0CG00	ZSA5D_HUMAN	reviewed	Putative zinc finger and SCAN domain-containing protein 5D (Zinc finger and SCAN domain-containing protein 5D pseudogene)	ZSCAN5DP ZSCAN5D	Homo sapiens (Human)	497	ZSA5D
A6NFI3	ZN316_HUMAN	reviewed	Zinc finger protein 316	ZNF316	Homo sapiens (Human)	1004	ZN316
Q6ZNH5	ZN497_HUMAN	reviewed	Zinc finger protein 497	ZNF497	Homo sapiens (Human)	498	ZN497
Q6P2D0	ZFP1_HUMAN	reviewed	Zinc finger protein 1 homolog (Zfp-1) (Zinc finger protein 475)	ZFP1 ZNF475	Homo sapiens (Human)	407	ZFP1
Q9P255	ZN492_HUMAN	reviewed	Zinc finger protein 492 (Zinc finger protein 115)	ZNF492 KIAA1473 ZNF115	Homo sapiens (Human)	531	ZN492
Q969W8	ZN566_HUMAN	reviewed	Zinc finger protein 566	ZNF566	Homo sapiens (Human)	418	ZN566
O00401	WASL_HUMAN	reviewed	Neural Wiskott-Aldrich syndrome protein (N-WASP)	WASL	Homo sapiens (Human)	505	WASL
Q5SQQ9	VAX1_HUMAN	reviewed	Ventral anterior homeobox 1	VAX1	Homo sapiens (Human)	334	VAX1
P0CJ78	ZN865_HUMAN	reviewed	Zinc finger protein 865	ZNF865	Homo sapiens (Human)	1059	ZN865
Q8NAP3	ZBT38_HUMAN	reviewed	Zinc finger and BTB domain-containing protein 38	ZBTB38	Homo sapiens (Human)	1195	ZBT38
Q14966	ZN638_HUMAN	reviewed	Zinc finger protein 638 (Cutaneous T-cell lymphoma-associated antigen se33-1) (CTCL-associated antigen se33-1) (Nuclear protein 220) (Zinc finger matrin-like protein)	ZNF638 NP220 ZFML	Homo sapiens (Human)	1978	ZN638
Q9Y3M9	ZN337_HUMAN	reviewed	Zinc finger protein 337	ZNF337	Homo sapiens (Human)	751	ZN337
Q9HCL3	ZFP14_HUMAN	reviewed	Zinc finger protein 14 homolog (Zfp-14) (Zinc finger protein 531)	ZFP14 KIAA1559 ZNF531	Homo sapiens (Human)	533	ZFP14
Q9NU63	ZFP57_HUMAN	reviewed	Zinc finger protein 57 homolog (Zfp-57) (Zinc finger protein 698)	ZFP57 C6orf40 ZNF698	Homo sapiens (Human)	452	ZFP57
A6NHJ4	ZN860_HUMAN	reviewed	Zinc finger protein 860	ZNF860	Homo sapiens (Human)	632	ZN860
P51814	ZNF41_HUMAN	reviewed	Zinc finger protein 41	ZNF41	Homo sapiens (Human)	821	ZNF41
Q99592	ZBT18_HUMAN	reviewed	Zinc finger and BTB domain-containing protein 18 (58 kDa repressor protein) (Transcriptional repressor RP58) (Translin-associated zinc finger protein 1) (TAZ-1) (Zinc finger protein 238) (Zinc finger protein C2H2-171)	ZBTB18 RP58 TAZ1 ZNF238	Homo sapiens (Human)	522	ZBT18
Q6ZN79	Z705A_HUMAN	reviewed	Zinc finger protein 705A	ZNF705A	Homo sapiens (Human)	300	Z705A
Q8IZM8	ZN654_HUMAN	reviewed	Zinc finger protein 654 (Melanoma-associated antigen)	ZNF654	Homo sapiens (Human)	581	ZN654
Q5EBL2	ZN628_HUMAN	reviewed	Zinc finger protein 628	ZNF628	Homo sapiens (Human)	1059	ZN628
P52742	ZN135_HUMAN	reviewed	Zinc finger protein 135 (Zinc finger protein 61) (Zinc finger protein 78-like 1)	ZNF135 ZNF61 ZNF78L1	Homo sapiens (Human)	658	ZN135
Q53GI3	ZN394_HUMAN	reviewed	Zinc finger protein 394 (Zinc finger protein with KRAB and SCAN domains 14)	ZNF394 ZKSCAN14	Homo sapiens (Human)	561	ZN394
Q86UP3	ZFHX4_HUMAN	reviewed	Zinc finger homeobox protein 4 (Zinc finger homeodomain protein 4) (ZFH-4)	ZFHX4	Homo sapiens (Human)	3567	ZFHX4
Q8TBC5	ZSC18_HUMAN	reviewed	Zinc finger and SCAN domain-containing protein 18 (Zinc finger protein 447)	ZSCAN18 ZNF447	Homo sapiens (Human)	510	ZSC18
Q96HQ0	ZN419_HUMAN	reviewed	Zinc finger protein 419	ZNF419 ZNF419A	Homo sapiens (Human)	510	ZN419
Q8TB69	ZN519_HUMAN	reviewed	Zinc finger protein 519	ZNF519	Homo sapiens (Human)	540	ZN519
Q8TF32	ZN431_HUMAN	reviewed	Zinc finger protein 431	ZNF431 KIAA1969	Homo sapiens (Human)	576	ZN431
Q96JM2	ZN462_HUMAN	reviewed	Zinc finger protein 462 (Zinc finger PBX1-interacting protein) (ZFPIP)	ZNF462 KIAA1803	Homo sapiens (Human)	2506	ZN462
Q96K83	ZN521_HUMAN	reviewed	Zinc finger protein 521 (Early hematopoietic zinc finger protein) (LYST-interacting protein 3)	ZNF521 EHZF LIP3	Homo sapiens (Human)	1311	ZN521
Q92618	ZN516_HUMAN	reviewed	Zinc finger protein 516	ZNF516 KIAA0222	Homo sapiens (Human)	1163	ZN516
Q9H707	ZN552_HUMAN	reviewed	Zinc finger protein 552	ZNF552	Homo sapiens (Human)	407	ZN552
Q76KX8	ZN534_HUMAN	reviewed	Zinc finger protein 534 (KRAB domain only protein 3)	ZNF534 KRBO3	Homo sapiens (Human)	674	ZN534
Q96SQ5	ZN587_HUMAN	reviewed	Zinc finger protein 587	ZNF587	Homo sapiens (Human)	575	ZN587
A6NP11	ZN716_HUMAN	reviewed	Zinc finger protein 716	ZNF716	Homo sapiens (Human)	495	ZN716
P19544	WT1_HUMAN	reviewed	Wilms tumor protein (WT33)	WT1	Homo sapiens (Human)	449	WT1
Q8IWY8	ZSC29_HUMAN	reviewed	Zinc finger and SCAN domain-containing protein 29 (Zinc finger protein 690)	ZSCAN29 ZNF690	Homo sapiens (Human)	852	ZSC29
Q0VGE8	ZN816_HUMAN	reviewed	Zinc finger protein 816	ZNF816 ZNF816A	Homo sapiens (Human)	651	ZN816
Q96ND8	ZN583_HUMAN	reviewed	Zinc finger protein 583 (Zinc finger protein L3-5)	ZNF583	Homo sapiens (Human)	569	ZN583
Q5MCW4	ZN569_HUMAN	reviewed	Zinc finger protein 569	ZNF569	Homo sapiens (Human)	686	ZN569
P0CJ79	ZN888_HUMAN	reviewed	Zinc finger protein 888	ZNF888	Homo sapiens (Human)	718	ZN888
Q9HCG1	ZN160_HUMAN	reviewed	Zinc finger protein 160 (Zinc finger protein HZF5) (Zinc finger protein Kr18) (HKr18)	ZNF160 KIAA1611	Homo sapiens (Human)	818	ZN160
Q2M3W8	ZN181_HUMAN	reviewed	Zinc finger protein 181 (HHZ181)	ZNF181	Homo sapiens (Human)	571	ZN181
Q8TAQ5	ZN420_HUMAN	reviewed	Zinc finger protein 420	ZNF420	Homo sapiens (Human)	688	ZN420
O43361	ZN749_HUMAN	reviewed	Zinc finger protein 749	ZNF749	Homo sapiens (Human)	778	ZN749
Q5FWF6	ZN789_HUMAN	reviewed	Zinc finger protein 789	ZNF789	Homo sapiens (Human)	425	ZN789
O75541	ZN821_HUMAN	reviewed	Zinc finger protein 821	ZNF821	Homo sapiens (Human)	412	ZN821
Q14584	ZN266_HUMAN	reviewed	Zinc finger protein 266 (Zinc finger protein HZF1)	ZNF266 KIAA2007	Homo sapiens (Human)	549	ZN266
Q8NB15	ZN511_HUMAN	reviewed	Zinc finger protein 511	ZNF511	Homo sapiens (Human)	252	ZN511
Q9NYW8	RBAK_HUMAN	reviewed	RB-associated KRAB zinc finger protein (RB-associated KRAB repressor) (hRBaK) (Zinc finger protein 769)	RBAK ZNF769	Homo sapiens (Human)	714	RBAK
Q9UIH9	KLF15_HUMAN	reviewed	Krueppel-like factor 15 (Kidney-enriched krueppel-like factor)	KLF15 KKLF	Homo sapiens (Human)	416	KLF15
O95251	KAT7_HUMAN	reviewed	Histone acetyltransferase KAT7 (EC 2.3.1.48) (Histone acetyltransferase binding to ORC1) (Lysine acetyltransferase 7) (MOZ, YBF2/SAS3, SAS2 and TIP60 protein 2) (MYST-2)	KAT7 HBO1 HBOa MYST2	Homo sapiens (Human)	611	KAT7
Q969G2	LHX4_HUMAN	reviewed	LIM/homeobox protein Lhx4 (LIM homeobox protein 4)	LHX4	Homo sapiens (Human)	390	LHX4
Q15014	MO4L2_HUMAN	reviewed	Mortality factor 4-like protein 2 (MORF-related gene X protein) (Protein MSL3-2) (Transcription factor-like protein MRGX)	MORF4L2 KIAA0026 MRGX	Homo sapiens (Human)	288	MO4L2
Q7RTU3	OLIG3_HUMAN	reviewed	Oligodendrocyte transcription factor 3 (Oligo3) (Class B basic helix-loop-helix protein 7) (bHLHb7) (Class E basic helix-loop-helix protein 20) (bHLHe20)	OLIG3 BHLHB7 BHLHE20	Homo sapiens (Human)	272	OLIG3
Q99623	PHB2_HUMAN	reviewed	Prohibitin-2 (B-cell receptor-associated protein BAP37) (D-prohibitin) (Repressor of estrogen receptor activity)	PHB2 BAP REA	Homo sapiens (Human)	299	PHB2
Q12972	PP1R8_HUMAN	reviewed	Nuclear inhibitor of protein phosphatase 1 (NIPP-1) (Protein phosphatase 1 regulatory inhibitor subunit 8) [Includes: Activator of RNA decay (EC 3.1.4.-) (ARD-1)]	PPP1R8 ARD1 NIPP1	Homo sapiens (Human)	351	PP1R8
Q9BQG0	MBB1A_HUMAN	reviewed	Myb-binding protein 1A	MYBBP1A P160	Homo sapiens (Human)	1328	MBB1A
O60675	MAFK_HUMAN	reviewed	Transcription factor MafK (Erythroid transcription factor NF-E2 p18 subunit)	MAFK	Homo sapiens (Human)	156	MAFK
Q02080	MEF2B_HUMAN	reviewed	Myocyte-specific enhancer factor 2B (RSRFR2) (Serum response factor-like protein 2)	MEF2B XMEF2	Homo sapiens (Human)	365	MEF2B
Q9NX70	MED29_HUMAN	reviewed	Mediator of RNA polymerase II transcription subunit 29 (Intersex-like protein) (Mediator complex subunit 29)	MED29 IXL	Homo sapiens (Human)	200	MED29
O75928	PIAS2_HUMAN	reviewed	E3 SUMO-protein ligase PIAS2 (EC 2.3.2.-) (Androgen receptor-interacting protein 3) (ARIP3) (DAB2-interacting protein) (DIP) (E3 SUMO-protein transferase PIAS2) (Msx-interacting zinc finger protein) (Miz1) (PIAS-NY protein) (Protein inhibitor of activated STAT x) (Protein inhibitor of activated STAT2)	PIAS2 PIASX	Homo sapiens (Human)	621	PIAS2
P06401	PRGR_HUMAN	reviewed	Progesterone receptor (PR) (Nuclear receptor subfamily 3 group C member 3)	PGR NR3C3	Homo sapiens (Human)	933	PRGR
Q14526	HIC1_HUMAN	reviewed	Hypermethylated in cancer 1 protein (Hic-1) (Zinc finger and BTB domain-containing protein 29)	HIC1 ZBTB29	Homo sapiens (Human)	733	HIC1
Q5TGS1	HES3_HUMAN	reviewed	Transcription factor HES-3 (Class B basic helix-loop-helix protein 43) (bHLHb43) (Hairy and enhancer of split 3)	HES3 BHLHB43	Homo sapiens (Human)	186	HES3
Q00613	HSF1_HUMAN	reviewed	Heat shock factor protein 1 (HSF 1) (Heat shock transcription factor 1) (HSTF 1)	HSF1 HSTF1	Homo sapiens (Human)	529	HSF1
P52926	HMGA2_HUMAN	reviewed	High mobility group protein HMGI-C (High mobility group AT-hook protein 2)	HMGA2 HMGIC	Homo sapiens (Human)	109	HMGA2
Q9Y466	NR2E1_HUMAN	reviewed	Nuclear receptor subfamily 2 group E member 1 (Nuclear receptor TLX) (Protein tailless homolog) (Tll) (hTll)	NR2E1 TLX	Homo sapiens (Human)	385	NR2E1
Q96QT6	PHF12_HUMAN	reviewed	PHD finger protein 12 (PHD factor 1) (Pf1)	PHF12 KIAA1523	Homo sapiens (Human)	1004	PHF12
O95948	ONEC2_HUMAN	reviewed	One cut domain family member 2 (Hepatocyte nuclear factor 6-beta) (HNF-6-beta) (One cut homeobox 2) (Transcription factor ONECUT-2) (OC-2)	ONECUT2 HNF6B	Homo sapiens (Human)	504	ONEC2
O15350	P73_HUMAN	reviewed	Tumor protein p73 (p53-like transcription factor) (p53-related protein)	TP73 P73	Homo sapiens (Human)	636	P73
P48378	RFX2_HUMAN	reviewed	DNA-binding protein RFX2 (Regulatory factor X 2)	RFX2	Homo sapiens (Human)	723	RFX2
A0A5F9ZHS7	NFILZ_HUMAN	reviewed	NFIL3 like protein (NFIL3 like basic leucine zipper)	NFILZ	Homo sapiens (Human)	289	NFILZ
Q99608	NECD_HUMAN	reviewed	Necdin	NDN	Homo sapiens (Human)	321	NECD
O94916	NFAT5_HUMAN	reviewed	Nuclear factor of activated T-cells 5 (NF-AT5) (T-cell transcription factor NFAT5) (Tonicity-responsive enhancer-binding protein) (TonE-binding protein) (TonEBP)	NFAT5 KIAA0827 TONEBP	Homo sapiens (Human)	1531	NFAT5
O75469	NR1I2_HUMAN	reviewed	Nuclear receptor subfamily 1 group I member 2 (Orphan nuclear receptor PAR1) (Orphan nuclear receptor PXR) (Pregnane X receptor) (Steroid and xenobiotic receptor) (SXR)	NR1I2 PXR	Homo sapiens (Human)	434	NR1I2
O14813	PHX2A_HUMAN	reviewed	Paired mesoderm homeobox protein 2A (ARIX1 homeodomain protein) (Aristaless homeobox protein homolog) (Paired-like homeobox 2A)	PHOX2A ARIX PMX2A	Homo sapiens (Human)	284	PHX2A
Q13330	MTA1_HUMAN	reviewed	Metastasis-associated protein MTA1	MTA1	Homo sapiens (Human)	715	MTA1
Q15788	NCOA1_HUMAN	reviewed	Nuclear receptor coactivator 1 (NCoA-1) (EC 2.3.1.48) (Class E basic helix-loop-helix protein 74) (bHLHe74) (Protein Hin-2) (RIP160) (Renal carcinoma antigen NY-REN-52) (Steroid receptor coactivator 1) (SRC-1)	NCOA1 BHLHE74 SRC1	Homo sapiens (Human)	1441	NCOA1
Q8IXH7	NELFD_HUMAN	reviewed	Negative elongation factor C/D (NELF-C/D) (TH1-like protein)	NELFCD NELFD TH1 TH1L HSPC130	Homo sapiens (Human)	590	NELFD
Q16513	PKN2_HUMAN	reviewed	Serine/threonine-protein kinase N2 (EC 2.7.11.13) (PKN gamma) (Protein kinase C-like 2) (Protein-kinase C-related kinase 2)	PKN2 PRK2 PRKCL2	Homo sapiens (Human)	984	PKN2
Q13127	REST_HUMAN	reviewed	RE1-silencing transcription factor (Neural-restrictive silencer factor) (X2 box repressor)	REST NRSF XBR	Homo sapiens (Human)	1097	REST
Q9UIS9	MBD1_HUMAN	reviewed	Methyl-CpG-binding domain protein 1 (CXXC-type zinc finger protein 3) (Methyl-CpG-binding protein MBD1) (Protein containing methyl-CpG-binding domain 1)	MBD1 CXXC3 PCM1	Homo sapiens (Human)	605	MBD1
Q9UKN5	PRDM4_HUMAN	reviewed	PR domain zinc finger protein 4 (EC 2.1.1.-) (PR domain-containing protein 4)	PRDM4 PFM1	Homo sapiens (Human)	801	PRDM4
P06400	RB_HUMAN	reviewed	Retinoblastoma-associated protein (p105-Rb) (p110-RB1) (pRb) (Rb) (pp110)	RB1	Homo sapiens (Human)	928	RB
Q09028	RBBP4_HUMAN	reviewed	Histone-binding protein RBBP4 (Chromatin assembly factor 1 subunit C) (CAF-1 subunit C) (Chromatin assembly factor I p48 subunit) (CAF-I 48 kDa subunit) (CAF-I p48) (Nucleosome-remodeling factor subunit RBAP48) (Retinoblastoma-binding protein 4) (RBBP-4) (Retinoblastoma-binding protein p48)	RBBP4 RBAP48	Homo sapiens (Human)	425	RBBP4
P10242	MYB_HUMAN	reviewed	Transcriptional activator Myb (Proto-oncogene c-Myb)	MYB	Homo sapiens (Human)	640	MYB
P13056	NR2C1_HUMAN	reviewed	Nuclear receptor subfamily 2 group C member 1 (Orphan nuclear receptor TR2) (Testicular receptor 2)	NR2C1 TR2	Homo sapiens (Human)	603	NR2C1
Q96IZ0	PAWR_HUMAN	reviewed	PRKC apoptosis WT1 regulator protein (Prostate apoptosis response 4 protein) (Par-4)	PAWR PAR4	Homo sapiens (Human)	340	PAWR
O75925	PIAS1_HUMAN	reviewed	E3 SUMO-protein ligase PIAS1 (EC 2.3.2.-) (DEAD/H box-binding protein 1) (E3 SUMO-protein transferase PIAS1) (Gu-binding protein) (GBP) (Protein inhibitor of activated STAT protein 1) (RNA helicase II-binding protein)	PIAS1 DDXBP1	Homo sapiens (Human)	651	PIAS1
P61968	LMO4_HUMAN	reviewed	LIM domain transcription factor LMO4 (Breast tumor autoantigen) (LIM domain only protein 4) (LMO-4)	LMO4	Homo sapiens (Human)	165	LMO4
Q13029	PRDM2_HUMAN	reviewed	PR domain zinc finger protein 2 (EC 2.1.1.355) (GATA-3-binding protein G3B) (Lysine N-methyltransferase 8) (MTB-ZF) (MTE-binding protein) (PR domain-containing protein 2) (Retinoblastoma protein-interacting zinc finger protein) (Zinc finger protein RIZ)	PRDM2 KMT8 RIZ	Homo sapiens (Human)	1718	PRDM2
Q08945	SSRP1_HUMAN	reviewed	FACT complex subunit SSRP1 (Chromatin-specific transcription elongation factor 80 kDa subunit) (Facilitates chromatin transcription complex 80 kDa subunit) (FACT 80 kDa subunit) (FACTp80) (Facilitates chromatin transcription complex subunit SSRP1) (Recombination signal sequence recognition protein 1) (Structure-specific recognition protein 1) (hSSRP1) (T160)	SSRP1 FACT80	Homo sapiens (Human)	709	SSRP1
P52657	T2AG_HUMAN	reviewed	Transcription initiation factor IIA subunit 2 (General transcription factor IIA subunit 2) (TFIIA p12 subunit) (TFIIA-12) (TFIIAS) (Transcription initiation factor IIA gamma chain) (TFIIA-gamma)	GTF2A2 TF2A2	Homo sapiens (Human)	109	T2AG
P62380	TBPL1_HUMAN	reviewed	TATA box-binding protein-like 1 (TBP-like 1) (21 kDa TBP-like protein) (Second TBP of unique DNA protein) (STUD) (TATA box-binding protein-related factor 2) (TBP-related factor 2) (TBP-like factor) (TBP-related protein)	TBPL1 TLF TLP TLP21 TRF2 TRP	Homo sapiens (Human)	186	TBPL1
Q9UHQ7	TCAL9_HUMAN	reviewed	Transcription elongation factor A protein-like 9 (TCEA-like protein 9) (Transcription elongation factor S-II protein-like 9) (WW domain-binding protein 5) (WBP-5)	TCEAL9 WBP5	Homo sapiens (Human)	104	TCAL9
Q96T88	UHRF1_HUMAN	reviewed	E3 ubiquitin-protein ligase UHRF1 (EC 2.3.2.27) (Inverted CCAAT box-binding protein of 90 kDa) (Nuclear protein 95) (Nuclear zinc finger protein Np95) (HuNp95) (hNp95) (RING finger protein 106) (RING-type E3 ubiquitin transferase UHRF1) (Transcription factor ICBP90) (Ubiquitin-like PHD and RING finger domain-containing protein 1) (hUHRF1) (Ubiquitin-like-containing PHD and RING finger domains pro…	UHRF1 ICBP90 NP95 RNF106	Homo sapiens (Human)	793	UHRF1
Q96H20	SNF8_HUMAN	reviewed	Vacuolar-sorting protein SNF8 (ELL-associated protein of 30 kDa) (ESCRT-II complex subunit VPS22) (hVps22)	SNF8 EAP30	Homo sapiens (Human)	258	SNF8
Q13487	SNPC2_HUMAN	reviewed	snRNA-activating protein complex subunit 2 (SNAPc subunit 2) (Proximal sequence element-binding transcription factor subunit delta) (PSE-binding factor subunit delta) (PTF subunit delta) (Small nuclear RNA-activating complex polypeptide 2) (snRNA-activating protein complex 45 kDa subunit) (SNAPc 45 kDa subunit)	SNAPC2 SNAP45	Homo sapiens (Human)	334	SNPC2
O00570	SOX1_HUMAN	reviewed	Transcription factor SOX-1	SOX1	Homo sapiens (Human)	391	SOX1
P81133	SIM1_HUMAN	reviewed	Single-minded homolog 1 (Class E basic helix-loop-helix protein 14) (bHLHe14)	SIM1 BHLHE14	Homo sapiens (Human)	766	SIM1
O00267	SPT5H_HUMAN	reviewed	Transcription elongation factor SPT5 (hSPT5) (DRB sensitivity-inducing factor 160 kDa subunit) (DSIF p160) (DRB sensitivity-inducing factor large subunit) (DSIF large subunit) (Tat-cotransactivator 1 protein) (Tat-CT1 protein)	SUPT5H SPT5 SPT5H	Homo sapiens (Human)	1087	SPT5H
Q8IYN2	TCAL8_HUMAN	reviewed	Transcription elongation factor A protein-like 8 (TCEA-like protein 8) (Transcription elongation factor S-II protein-like 8)	TCEAL8	Homo sapiens (Human)	117	TCAL8
Q12772	SRBP2_HUMAN	reviewed	Sterol regulatory element-binding protein 2 (SREBP-2) (Class D basic helix-loop-helix protein 2) (bHLHd2) (Sterol regulatory element-binding transcription factor 2) [Cleaved into: Processed sterol regulatory element-binding protein 2 (Transcription factor SREBF2)]	SREBF2 BHLHD2 SREBP2	Homo sapiens (Human)	1141	SRBP2
Q16514	TAF12_HUMAN	reviewed	Transcription initiation factor TFIID subunit 12 (Transcription initiation factor TFIID 20/15 kDa subunits) (TAFII-20/TAFII-15) (TAFII20/TAFII15)	TAF12 TAF15 TAF2J TAFII20	Homo sapiens (Human)	161	TAF12
Q15542	TAF5_HUMAN	reviewed	Transcription initiation factor TFIID subunit 5 (Transcription initiation factor TFIID 100 kDa subunit) (TAF(II)100) (TAFII-100) (TAFII100)	TAF5 TAF2D	Homo sapiens (Human)	800	TAF5
P10599	THIO_HUMAN	reviewed	Thioredoxin (Trx) (ATL-derived factor) (ADF) (Surface-associated sulphydryl protein) (SASP) (allergen Hom s Trx)	TXN TRDX TRX TRX1	Homo sapiens (Human)	105	THIO
Q15906	VPS72_HUMAN	reviewed	Vacuolar protein sorting-associated protein 72 homolog (Protein YL-1) (Transcription factor-like 1)	VPS72 TCFL1 YL1	Homo sapiens (Human)	364	VPS72
P13682	ZNF35_HUMAN	reviewed	Zinc finger protein 35 (Zinc finger protein HF.10)	ZNF35	Homo sapiens (Human)	527	ZNF35
O43167	ZBT24_HUMAN	reviewed	Zinc finger and BTB domain-containing protein 24 (Zinc finger protein 450)	ZBTB24 KIAA0441 ZNF450	Homo sapiens (Human)	697	ZBT24
P86452	ZBED6_HUMAN	reviewed	Zinc finger BED domain-containing protein 6	ZBED6	Homo sapiens (Human)	979	ZBED6
Q86UZ6	ZBT46_HUMAN	reviewed	Zinc finger and BTB domain-containing protein 46 (BTB-ZF protein expressed in effector lymphocytes) (BZEL) (BTB/POZ domain-containing protein 4) (Zinc finger protein 340)	ZBTB46 BTBD4 ZNF340	Homo sapiens (Human)	589	ZBT46
Q6ZN08	ZNF66_HUMAN	reviewed	Putative zinc finger protein 66 (Zinc finger protein 66 pseudogene)	ZNF66 ZNF66P	Homo sapiens (Human)	573	ZNF66
Q8NC26	ZN114_HUMAN	reviewed	Zinc finger protein 114	ZNF114	Homo sapiens (Human)	417	ZN114
Q3SY52	ZIK1_HUMAN	reviewed	Zinc finger protein interacting with ribonucleoprotein K (Zinc finger protein 762)	ZIK1 ZNF762	Homo sapiens (Human)	487	ZIK1
P52740	ZN132_HUMAN	reviewed	Zinc finger protein 132	ZNF132	Homo sapiens (Human)	706	ZN132
P52736	ZN133_HUMAN	reviewed	Zinc finger protein 133 (Zinc finger protein 150)	ZNF133 ZNF150	Homo sapiens (Human)	654	ZN133
O95201	ZN205_HUMAN	reviewed	Zinc finger protein 205 (Zinc finger protein 210)	ZNF205 ZNF210	Homo sapiens (Human)	554	ZN205
Q96SR6	ZN382_HUMAN	reviewed	Zinc finger protein 382 (KRAB/zinc finger suppressor protein 1) (KS1) (Multiple zinc finger and krueppel-associated box protein KS1)	ZNF382	Homo sapiens (Human)	550	ZN382
Q3ZCT1	ZN260_HUMAN	reviewed	Zinc finger protein 260 (Zfp-260)	ZNF260 ZFP260	Homo sapiens (Human)	412	ZN260
Q9BUY5	ZN426_HUMAN	reviewed	Zinc finger protein 426	ZNF426	Homo sapiens (Human)	554	ZN426
Q6PG37	ZN790_HUMAN	reviewed	Zinc finger protein 790	ZNF790	Homo sapiens (Human)	636	ZN790
Q9NR11	ZN302_HUMAN	reviewed	Zinc finger protein 302 (Zinc finger protein 135-like) (Zinc finger protein 140-like) (Zinc finger protein 327)	ZNF302 ZNF135L ZNF140L ZNF327	Homo sapiens (Human)	478	ZN302
Q96PQ6	ZN317_HUMAN	reviewed	Zinc finger protein 317	ZNF317 KIAA1588	Homo sapiens (Human)	595	ZN317
Q7Z398	ZN550_HUMAN	reviewed	Zinc finger protein 550	ZNF550	Homo sapiens (Human)	422	ZN550
Q9NUQ3	TXLNG_HUMAN	reviewed	Gamma-taxilin (Environmental lipopolysaccharide-responding gene protein) (Factor inhibiting ATF4-mediated transcription) (FIAT) (Lipopolysaccharide-specific response protein 5)	TXLNG CXorf15 ELRG LSR5	Homo sapiens (Human)	528	TXLNG
Q8NEP9	ZN555_HUMAN	reviewed	Zinc finger protein 555	ZNF555	Homo sapiens (Human)	628	ZN555
P09874	PARP1_HUMAN	reviewed	Poly [ADP-ribose] polymerase 1 (PARP-1) (EC 2.4.2.30) (ADP-ribosyltransferase diphtheria toxin-like 1) (ARTD1) (DNA ADP-ribosyltransferase PARP1) (EC 2.4.2.-) (NAD(+) ADP-ribosyltransferase 1) (ADPRT 1) (Poly[ADP-ribose] synthase 1) (Protein poly-ADP-ribosyltransferase PARP1) (EC 2.4.2.-)	PARP1 ADPRT PPOL	Homo sapiens (Human)	1014	PARP1
P04637	P53_HUMAN	reviewed	Cellular tumor antigen p53 (Antigen NY-CO-13) (Phosphoprotein p53) (Tumor suppressor p53)	TP53 P53	Homo sapiens (Human)	393	P53
O00110	OVOL3_HUMAN	reviewed	Putative transcription factor ovo-like protein 3	OVOL3	Homo sapiens (Human)	214	OVOL3
Q92753	RORB_HUMAN	reviewed	Nuclear receptor ROR-beta (Nuclear receptor RZR-beta) (Nuclear receptor subfamily 1 group F member 2) (Retinoid-related orphan receptor-beta)	RORB NR1F2 RZRB	Homo sapiens (Human)	470	RORB
Q5VWG9	TAF3_HUMAN	reviewed	Transcription initiation factor TFIID subunit 3 (140 kDa TATA box-binding protein-associated factor) (TBP-associated factor 3) (Transcription initiation factor TFIID 140 kDa subunit) (TAF(II)140) (TAF140) (TAFII-140) (TAFII140)	TAF3	Homo sapiens (Human)	929	TAF3
Q15714	T22D1_HUMAN	reviewed	TSC22 domain family protein 1 (Cerebral protein 2) (Regulatory protein TSC-22) (TGFB-stimulated clone 22 homolog) (Transforming growth factor beta-1-induced transcript 4 protein)	TSC22D1 KIAA1994 TGFB1I4 TSC22 hucep-2	Homo sapiens (Human)	1073	T22D1
Q6P1K8	T2H2L_HUMAN	reviewed	General transcription factor IIH subunit 2-like protein (General transcription factor IIH polypeptide 2-like protein)	GTF2H2C; GTF2H2C_2 GTF2H2D	Homo sapiens (Human)	395	T2H2L
Q8TDR4	TCP1L_HUMAN	reviewed	T-complex protein 10A homolog 1 (T-complex protein 10A-1) (TCP10A-1) (TCP10-like)	TCP10L PRED77	Homo sapiens (Human)	215	TCP1L
Q8IYM9	TRI22_HUMAN	reviewed	E3 ubiquitin-protein ligase TRIM22 (EC 2.3.2.27) (50 kDa-stimulated trans-acting factor) (RING finger protein 94) (RING-type E3 ubiquitin transferase TRIM22) (Staf-50) (Tripartite motif-containing protein 22)	TRIM22 RNF94 STAF50	Homo sapiens (Human)	498	TRI22
Q16587	ZNF74_HUMAN	reviewed	Zinc finger protein 74 (Zinc finger protein 520) (hZNF7)	ZNF74 ZNF520	Homo sapiens (Human)	644	ZNF74
Q15937	ZNF79_HUMAN	reviewed	Zinc finger protein 79 (ZNFpT7)	ZNF79	Homo sapiens (Human)	498	ZNF79
O75132	ZBED4_HUMAN	reviewed	Zinc finger BED domain-containing protein 4	ZBED4 KIAA0637	Homo sapiens (Human)	1171	ZBED4
Q9NQZ8	ZNF71_HUMAN	reviewed	Endothelial zinc finger protein induced by tumor necrosis factor alpha (Zinc finger protein 71)	ZNF71 EZFIT	Homo sapiens (Human)	489	ZNF71
Q9BTP6	ZBED2_HUMAN	reviewed	Zinc finger BED domain-containing protein 2	ZBED2	Homo sapiens (Human)	218	ZBED2
P17098	ZNF8_HUMAN	reviewed	Zinc finger protein 8 (Zinc finger protein HF.18)	ZNF8	Homo sapiens (Human)	575	ZNF8
A8MUZ8	Z705G_HUMAN	reviewed	Putative zinc finger protein 705G	ZNF705G	Homo sapiens (Human)	300	Z705G
Q9ULJ6	ZMIZ1_HUMAN	reviewed	Zinc finger MIZ domain-containing protein 1 (PIAS-like protein Zimp10) (Retinoic acid-induced protein 17)	ZMIZ1 KIAA1224 RAI17 ZIMP10	Homo sapiens (Human)	1067	ZMIZ1
Q9UBW7	ZMYM2_HUMAN	reviewed	Zinc finger MYM-type protein 2 (Fused in myeloproliferative disorders protein) (Rearranged in atypical myeloproliferative disorder protein) (Zinc finger protein 198)	ZMYM2 FIM RAMP ZNF198	Homo sapiens (Human)	1377	ZMYM2
Q9NZV7	ZIM2_HUMAN	reviewed	Zinc finger imprinted 2 (Zinc finger protein 656)	ZIM2 ZNF656	Homo sapiens (Human)	527	ZIM2
P52737	ZN136_HUMAN	reviewed	Zinc finger protein 136	ZNF136	Homo sapiens (Human)	540	ZN136
Q15928	ZN141_HUMAN	reviewed	Zinc finger protein 141	ZNF141 D4S90	Homo sapiens (Human)	474	ZN141
O14628	ZN195_HUMAN	reviewed	Zinc finger protein 195	ZNF195 ZNFP104	Homo sapiens (Human)	629	ZN195
Q6NX45	ZN774_HUMAN	reviewed	Zinc finger protein 774	ZNF774	Homo sapiens (Human)	483	ZN774
Q96N20	ZN75A_HUMAN	reviewed	Zinc finger protein 75A	ZNF75A	Homo sapiens (Human)	296	ZN75A
Q32MQ0	ZN750_HUMAN	reviewed	Zinc finger protein 750	ZNF750	Homo sapiens (Human)	723	ZN750
Q8NDP4	ZN439_HUMAN	reviewed	Zinc finger protein 439	ZNF439	Homo sapiens (Human)	499	ZN439
Q9UK11	ZN223_HUMAN	reviewed	Zinc finger protein 223	ZNF223	Homo sapiens (Human)	482	ZN223
Q14588	ZN234_HUMAN	reviewed	Zinc finger protein 234 (Zinc finger protein 269) (Zinc finger protein HZF4)	ZNF234 ZNF269	Homo sapiens (Human)	700	ZN234
Q9C0F3	ZN436_HUMAN	reviewed	Zinc finger protein 436	ZNF436 KIAA1710	Homo sapiens (Human)	470	ZN436
Q3KNS6	ZN829_HUMAN	reviewed	Zinc finger protein 829	ZNF829	Homo sapiens (Human)	432	ZN829
Q6NSZ9	ZSC25_HUMAN	reviewed	Zinc finger and SCAN domain-containing protein 25 (Zinc finger protein 498)	ZSCAN25 ZNF498	Homo sapiens (Human)	544	ZSC25
Q16670	ZSC26_HUMAN	reviewed	Zinc finger and SCAN domain-containing protein 26 (Protein SRE-ZBP) (Zinc finger protein 187)	ZSCAN26 ZNF187	Homo sapiens (Human)	478	ZSC26
O15535	ZSC9_HUMAN	reviewed	Zinc finger and SCAN domain-containing protein 9 (Cell proliferation-inducing gene 12 protein) (PRD51) (Zinc finger protein 193)	ZSCAN9 ZNF193 PIG12	Homo sapiens (Human)	394	ZSC9
Q86XF7	ZN575_HUMAN	reviewed	Zinc finger protein 575	ZNF575	Homo sapiens (Human)	245	ZN575
Q15672	TWST1_HUMAN	reviewed	Twist-related protein 1 (Class A basic helix-loop-helix protein 38) (bHLHa38) (H-twist)	TWIST1 BHLHA38 TWIST	Homo sapiens (Human)	202	TWST1
P17027	ZNF23_HUMAN	reviewed	Zinc finger protein 23 (Zinc finger protein 359) (Zinc finger protein 612) (Zinc finger protein KOX16)	ZNF23 KOX16 ZNF359 ZNF612	Homo sapiens (Human)	643	ZNF23
Q5SVQ8	ZBT41_HUMAN	reviewed	Zinc finger and BTB domain-containing protein 41	ZBTB41 FRBZ1	Homo sapiens (Human)	909	ZBT41
A8MWA4	Z705E_HUMAN	reviewed	Putative zinc finger protein 705E	ZNF705E	Homo sapiens (Human)	300	Z705E
Q8N2I2	ZN619_HUMAN	reviewed	Zinc finger protein 619	ZNF619	Homo sapiens (Human)	560	ZN619
Q9H7R5	ZN665_HUMAN	reviewed	Zinc finger protein 665 (Zinc finger protein 160-like)	ZNF665 ZFP160L	Homo sapiens (Human)	678	ZN665
Q86T29	ZN605_HUMAN	reviewed	Zinc finger protein 605	ZNF605	Homo sapiens (Human)	641	ZN605
Q5T7W0	ZN618_HUMAN	reviewed	Zinc finger protein 618	ZNF618 KIAA1952	Homo sapiens (Human)	954	ZN618
Q969J2	ZKSC4_HUMAN	reviewed	Zinc finger protein with KRAB and SCAN domains 4 (P373c6.1) (Zinc finger protein 307) (Zinc finger protein 427)	ZKSCAN4 ZNF307 ZNF427	Homo sapiens (Human)	545	ZKSC4
Q8IZ20	ZN683_HUMAN	reviewed	Tissue-resident T-cell transcription regulator protein ZNF683 (Homolog of Blimp-1 in T-cell) (Hobit) (Zinc finger protein 683)	ZNF683	Homo sapiens (Human)	524	ZN683
Q03924	ZN117_HUMAN	reviewed	Zinc finger protein 117 (Provirus-linked krueppel) (h-PLK) (Zinc finger protein HPF9)	ZNF117	Homo sapiens (Human)	483	ZN117
Q5SXM1	ZN678_HUMAN	reviewed	Zinc finger protein 678	ZNF678	Homo sapiens (Human)	525	ZN678
Q14590	ZN235_HUMAN	reviewed	Zinc finger protein 235 (Zinc finger protein 270) (Zinc finger protein 93 homolog) (Zfp-93) (Zinc finger protein HZF6)	ZNF235 ZFP93 ZNF270	Homo sapiens (Human)	738	ZN235
Q9Y2Q1	ZN257_HUMAN	reviewed	Zinc finger protein 257 (Bone marrow zinc finger 4) (BMZF-4)	ZNF257 BMZF4	Homo sapiens (Human)	563	ZN257
Q92670	ZN75C_HUMAN	reviewed	Putative zinc finger protein 75C (Zinc finger protein 75C pseudogene)	ZNF75CP ZNF75C	Homo sapiens (Human)	426	ZN75C
Q14587	ZN268_HUMAN	reviewed	Zinc finger protein 268 (Zinc finger protein HZF3)	ZNF268	Homo sapiens (Human)	947	ZN268
Q9UK13	ZN221_HUMAN	reviewed	Zinc finger protein 221	ZNF221	Homo sapiens (Human)	617	ZN221
Q8TBZ5	ZN502_HUMAN	reviewed	Zinc finger protein 502	ZNF502	Homo sapiens (Human)	544	ZN502
Q8N859	ZN713_HUMAN	reviewed	Zinc finger protein 713	ZNF713	Homo sapiens (Human)	430	ZN713
Q9UHF7	TRPS1_HUMAN	reviewed	Zinc finger transcription factor Trps1 (Tricho-rhino-phalangeal syndrome type I protein) (Zinc finger protein GC79)	TRPS1	Homo sapiens (Human)	1281	TRPS1
Q14119	VEZF1_HUMAN	reviewed	Vascular endothelial zinc finger 1 (Putative transcription factor DB1) (Zinc finger protein 161)	VEZF1 DB1 ZNF161	Homo sapiens (Human)	521	VEZF1
Q9BRG1	VPS25_HUMAN	reviewed	Vacuolar protein-sorting-associated protein 25 (hVps25) (Dermal papilla-derived protein 9) (ELL-associated protein of 20 kDa) (ESCRT-II complex subunit VPS25)	VPS25 DERP9 EAP20	Homo sapiens (Human)	176	VPS25
P17021	ZNF17_HUMAN	reviewed	Zinc finger protein 17 (Zinc finger protein HPF3) (Zinc finger protein KOX10)	ZNF17 KIAA1947 KOX10	Homo sapiens (Human)	662	ZNF17
P17035	ZNF28_HUMAN	reviewed	Zinc finger protein 28 (Zinc finger protein KOX24)	ZNF28 KOX24	Homo sapiens (Human)	718	ZNF28
P15621	ZNF44_HUMAN	reviewed	Zinc finger protein 44 (Gonadotropin-inducible ovary transcription repressor 2) (GIOT-2) (Zinc finger protein 55) (Zinc finger protein 58) (Zinc finger protein KOX7)	ZNF44 GIOT2 KOX7 ZNF55 ZNF58	Homo sapiens (Human)	663	ZNF44
Q9Y2K1	ZBTB1_HUMAN	reviewed	Zinc finger and BTB domain-containing protein 1	ZBTB1 KIAA0997	Homo sapiens (Human)	713	ZBTB1
Q68DY1	ZN626_HUMAN	reviewed	Zinc finger protein 626	ZNF626	Homo sapiens (Human)	528	ZN626
P31629	ZEP2_HUMAN	reviewed	Transcription factor HIVEP2 (Human immunodeficiency virus type I enhancer-binding protein 2) (HIV-EP2) (MHC-binding protein 2) (MBP-2)	HIVEP2	Homo sapiens (Human)	2446	ZEP2
Q12901	ZN155_HUMAN	reviewed	Zinc finger protein 155	ZNF155	Homo sapiens (Human)	538	ZN155
Q9UID6	ZN639_HUMAN	reviewed	Zinc finger protein 639 (Zinc finger protein ANC_2H01) (Zinc finger protein ZASC1)	ZNF639 ZASC1	Homo sapiens (Human)	485	ZN639
P58317	ZN121_HUMAN	reviewed	Zinc finger protein 121 (Zinc finger protein 20)	ZNF121 ZNF20	Homo sapiens (Human)	390	ZN121
Q86XN6	ZN761_HUMAN	reviewed	Zinc finger protein 761	ZNF761 KIAA2033	Homo sapiens (Human)	746	ZN761
Q9NYT6	ZN226_HUMAN	reviewed	Zinc finger protein 226	ZNF226	Homo sapiens (Human)	803	ZN226
O94892	ZN432_HUMAN	reviewed	Zinc finger protein 432	ZNF432 KIAA0798	Homo sapiens (Human)	652	ZN432
Q8TAU3	ZN417_HUMAN	reviewed	Zinc finger protein 417	ZNF417	Homo sapiens (Human)	575	ZN417
A6NJL1	ZSA5B_HUMAN	reviewed	Zinc finger and SCAN domain-containing protein 5B	ZSCAN5B	Homo sapiens (Human)	495	ZSA5B
Q9GZX5	ZN350_HUMAN	reviewed	Zinc finger protein 350 (KRAB zinc finger protein ZFQR) (Zinc finger and BRCA1-interacting protein with a KRAB domain 1) (Zinc finger protein ZBRK1)	ZNF350 ZBRK1	Homo sapiens (Human)	532	ZN350
O43309	ZSC12_HUMAN	reviewed	Zinc finger and SCAN domain-containing protein 12 (Zinc finger protein 305) (Zinc finger protein 96)	ZSCAN12 KIAA0426 ZNF305 ZNF96	Homo sapiens (Human)	604	ZSC12
Q86TJ5	ZN554_HUMAN	reviewed	Zinc finger protein 554	ZNF554	Homo sapiens (Human)	538	ZN554
Q96NG5	ZN558_HUMAN	reviewed	Zinc finger protein 558	ZNF558	Homo sapiens (Human)	402	ZN558
Q15573	TAF1A_HUMAN	reviewed	TATA box-binding protein-associated factor RNA polymerase I subunit A (RNA polymerase I-specific TBP-associated factor 48 kDa) (TAFI48) (TATA box-binding protein-associated factor 1A) (TBP-associated factor 1A) (Transcription factor SL1) (Transcription initiation factor SL1/TIF-IB subunit A)	TAF1A	Homo sapiens (Human)	450	TAF1A
Q14186	TFDP1_HUMAN	reviewed	Transcription factor Dp-1 (DRTF1-polypeptide 1) (DRTF1) (E2F dimerization partner 1)	TFDP1 DP1	Homo sapiens (Human)	410	TFDP1
O14776	TCRG1_HUMAN	reviewed	Transcription elongation regulator 1 (TATA box-binding protein-associated factor 2S) (Transcription factor CA150)	TCERG1 CA150 TAF2S	Homo sapiens (Human)	1098	TCRG1
P16989	YBOX3_HUMAN	reviewed	Y-box-binding protein 3 (Cold shock domain-containing protein A) (DNA-binding protein A) (Single-strand DNA-binding protein NF-GMB)	YBX3 CSDA DBPA	Homo sapiens (Human)	372	YBOX3
Q86Y25	Z354C_HUMAN	reviewed	Zinc finger protein 354C (Kidney, ischemia, and developmentally-regulated protein 3) (hKID3)	ZNF354C KID3	Homo sapiens (Human)	554	Z354C
Q86YH2	Z280B_HUMAN	reviewed	Zinc finger protein 280B (5'OY11.1) (Suppressor of hairy wing homolog 2) (Zinc finger protein 279) (Zinc finger protein 632)	ZNF280B SUHW2 ZNF279 ZNF632	Homo sapiens (Human)	543	Z280B
Q9Y6X8	ZHX2_HUMAN	reviewed	Zinc fingers and homeoboxes protein 2 (Alpha-fetoprotein regulator 1) (AFP regulator 1) (Regulator of AFP) (Zinc finger and homeodomain protein 2)	ZHX2 AFR1 KIAA0854 RAF	Homo sapiens (Human)	837	ZHX2
Q8N883	ZN614_HUMAN	reviewed	Zinc finger protein 614	ZNF614	Homo sapiens (Human)	585	ZN614
Q7L945	ZN627_HUMAN	reviewed	Zinc finger protein 627	ZNF627	Homo sapiens (Human)	461	ZN627
Q15915	ZIC1_HUMAN	reviewed	Zinc finger protein ZIC 1 (Zinc finger protein 201) (Zinc finger protein of the cerebellum 1)	ZIC1 ZIC ZNF201	Homo sapiens (Human)	447	ZIC1
Q6ZS27	ZN662_HUMAN	reviewed	Zinc finger protein 662	ZNF662	Homo sapiens (Human)	426	ZN662
Q8NDX6	ZN740_HUMAN	reviewed	Zinc finger protein 740 (OriLyt TD-element-binding protein 7)	ZNF740 TB7	Homo sapiens (Human)	193	ZN740
Q8NA42	ZN383_HUMAN	reviewed	Zinc finger protein 383	ZNF383 HSD17	Homo sapiens (Human)	475	ZN383
Q9UK10	ZN225_HUMAN	reviewed	Zinc finger protein 225	ZNF225	Homo sapiens (Human)	706	ZN225
Q15911	ZFHX3_HUMAN	reviewed	Zinc finger homeobox protein 3 (AT motif-binding factor 1) (AT-binding transcription factor 1) (Alpha-fetoprotein enhancer-binding protein) (Zinc finger homeodomain protein 3) (ZFH-3)	ZFHX3 ATBF1 C16orf47	Homo sapiens (Human)	3703	ZFHX3
P16415	ZN823_HUMAN	reviewed	Zinc finger protein 823 (Zinc finger protein ZFP-36)	ZNF823 ZFP36	Homo sapiens (Human)	610	ZN823
Q86W11	ZSC30_HUMAN	reviewed	Zinc finger and SCAN domain-containing protein 30 (ZNF-WYM) (Zinc finger protein 397 opposite strand) (Zinc finger protein 397OS)	ZSCAN30 ZNF397OS	Homo sapiens (Human)	494	ZSC30
P23760	PAX3_HUMAN	reviewed	Paired box protein Pax-3 (HuP2)	PAX3 HUP2	Homo sapiens (Human)	479	PAX3
P09086	PO2F2_HUMAN	reviewed	POU domain, class 2, transcription factor 2 (Lymphoid-restricted immunoglobulin octamer-binding protein NF-A2) (Octamer-binding protein 2) (Oct-2) (Octamer-binding transcription factor 2) (OTF-2)	POU2F2 OCT2 OTF2	Homo sapiens (Human)	479	PO2F2
Q5VV67	PPRC1_HUMAN	reviewed	Peroxisome proliferator-activated receptor gamma coactivator-related protein 1 (PGC-1-related coactivator) (PRC)	PPRC1 KIAA0595	Homo sapiens (Human)	1664	PPRC1
Q13129	RLF_HUMAN	reviewed	Zinc finger protein Rlf (Rearranged L-myc fusion gene protein) (Zn-15-related protein)	RLF	Homo sapiens (Human)	1914	RLF
Q9H9Y6	RPA2_HUMAN	reviewed	DNA-directed RNA polymerase I subunit RPA2 (RNA polymerase I subunit 2) (EC 2.7.7.6) (DNA-directed RNA polymerase I 135 kDa polypeptide) (RPA135)	POLR1B	Homo sapiens (Human)	1135	RPA2
Q06945	SOX4_HUMAN	reviewed	Transcription factor SOX-4	SOX4	Homo sapiens (Human)	474	SOX4
P35713	SOX18_HUMAN	reviewed	Transcription factor SOX-18	SOX18	Homo sapiens (Human)	384	SOX18
P52630	STAT2_HUMAN	reviewed	Signal transducer and activator of transcription 2 (p113)	STAT2	Homo sapiens (Human)	851	STAT2
Q86U06	RBM23_HUMAN	reviewed	Probable RNA-binding protein 23 (CAPER beta) (CAPERbeta) (RNA-binding motif protein 23) (RNA-binding region-containing protein 4) (Splicing factor SF2)	RBM23 RNPC4 PP239	Homo sapiens (Human)	439	RBM23
P10826	RARB_HUMAN	reviewed	Retinoic acid receptor beta (RAR-beta) (HBV-activated protein) (Nuclear receptor subfamily 1 group B member 2) (RAR-epsilon)	RARB HAP NR1B2	Homo sapiens (Human)	455	RARB
Q9NVW2	RNF12_HUMAN	reviewed	E3 ubiquitin-protein ligase RLIM (EC 2.3.2.27) (LIM domain-interacting RING finger protein) (RING finger LIM domain-binding protein) (R-LIM) (RING finger protein 12) (RING-type E3 ubiquitin transferase RLIM) (Renal carcinoma antigen NY-REN-43)	RLIM RNF12	Homo sapiens (Human)	624	RNF12
O75528	TADA3_HUMAN	reviewed	Transcriptional adapter 3 (ADA3 homolog) (hADA3) (STAF54) (Transcriptional adapter 3-like) (ADA3-like protein)	TADA3 ADA3 TADA3L	Homo sapiens (Human)	432	TADA3
Q9BXA9	SALL3_HUMAN	reviewed	Sal-like protein 3 (Zinc finger protein 796) (Zinc finger protein SALL3) (hSALL3)	SALL3 ZNF796	Homo sapiens (Human)	1300	SALL3
Q15637	SF01_HUMAN	reviewed	Splicing factor 1 (Mammalian branch point-binding protein) (BBP) (mBBP) (Transcription factor ZFM1) (Zinc finger gene in MEN1 locus) (Zinc finger protein 162)	SF1 ZFM1 ZNF162	Homo sapiens (Human)	639	SF01
Q8TDD2	SP7_HUMAN	reviewed	Transcription factor Sp7 (Zinc finger protein osterix)	SP7 OSX	Homo sapiens (Human)	431	SP7
O15105	SMAD7_HUMAN	reviewed	Mothers against decapentaplegic homolog 7 (MAD homolog 7) (Mothers against DPP homolog 7) (Mothers against decapentaplegic homolog 8) (MAD homolog 8) (Mothers against DPP homolog 8) (SMAD family member 7) (SMAD 7) (Smad7) (hSMAD7)	SMAD7 MADH7 MADH8	Homo sapiens (Human)	426	SMAD7
Q86YN6	PRGC2_HUMAN	reviewed	Peroxisome proliferator-activated receptor gamma coactivator 1-beta (PGC-1-beta) (PPAR-gamma coactivator 1-beta) (PPARGC-1-beta) (PGC-1-related estrogen receptor alpha coactivator)	PPARGC1B PERC PGC1 PGC1B PPARGC1	Homo sapiens (Human)	1023	PRGC2
P28702	RXRB_HUMAN	reviewed	Retinoic acid receptor RXR-beta (Nuclear receptor subfamily 2 group B member 2) (Retinoid X receptor beta)	RXRB NR2B2	Homo sapiens (Human)	533	RXRB
Q01826	SATB1_HUMAN	reviewed	DNA-binding protein SATB1 (Special AT-rich sequence-binding protein 1)	SATB1	Homo sapiens (Human)	763	SATB1
Q9Y2G9	SBNO2_HUMAN	reviewed	Protein strawberry notch homolog 2	SBNO2 KIAA0963	Homo sapiens (Human)	1366	SBNO2
P36956	SRBP1_HUMAN	reviewed	Sterol regulatory element-binding protein 1 (SREBP-1) (Class D basic helix-loop-helix protein 1) (bHLHd1) (Sterol regulatory element-binding transcription factor 1) [Cleaved into: Processed sterol regulatory element-binding protein 1 (Transcription factor SREBF1)]	SREBF1 BHLHD1 SREBP1	Homo sapiens (Human)	1147	SRBP1
Q16849	PTPRN_HUMAN	reviewed	Receptor-type tyrosine-protein phosphatase-like N (R-PTP-N) (Islet cell antigen 512) (ICA 512) (Islet cell autoantigen 3) (PTP IA-2) [Cleaved into: ICA512-N-terminal fragment (ICA512-NTF); ICA512-transmembrane fragment (ICA512-TMF); ICA512-cleaved cytosolic fragment (ICA512-CCF)]	PTPRN ICA3 ICA512	Homo sapiens (Human)	979	PTPRN
Q9UPN6	SCAF8_HUMAN	reviewed	SR-related and CTD-associated factor 8 (CDC5L complex-associated protein 7) (RNA-binding motif protein 16)	SCAF8 CCAP7 KIAA1116 RBM16	Homo sapiens (Human)	1271	SCAF8
Q15047	SETB1_HUMAN	reviewed	Histone-lysine N-methyltransferase SETDB1 (EC 2.1.1.366) (ERG-associated protein with SET domain) (ESET) (Histone H3-K9 methyltransferase 4) (H3-K9-HMTase 4) (Lysine N-methyltransferase 1E) (SET domain bifurcated 1)	SETDB1 ESET KIAA0067 KMT1E	Homo sapiens (Human)	1291	SETB1
Q9Y651	SOX21_HUMAN	reviewed	Transcription factor SOX-21 (SOX-A)	SOX21 SOX25 SOXA	Homo sapiens (Human)	276	SOX21
Q96ES7	SGF29_HUMAN	reviewed	SAGA-associated factor 29 (Coiled-coil domain-containing protein 101) (SAGA complex-associated factor 29)	SGF29 CCDC101	Homo sapiens (Human)	293	SGF29
P42224	STAT1_HUMAN	reviewed	Signal transducer and activator of transcription 1-alpha/beta (Transcription factor ISGF-3 components p91/p84)	STAT1	Homo sapiens (Human)	750	STAT1
O75529	TAF5L_HUMAN	reviewed	TAF5-like RNA polymerase II p300/CBP-associated factor-associated factor 65 kDa subunit 5L (TAF5L) (PCAF-associated factor 65 beta) (PAF65-beta)	TAF5L PAF65B	Homo sapiens (Human)	589	TAF5L
Q9HAZ2	PRD16_HUMAN	reviewed	Histone-lysine N-methyltransferase PRDM16 (EC 2.1.1.367) (PR domain zinc finger protein 16) (PR domain-containing protein 16) (Transcription factor MEL1) (MDS1/EVI1-like gene 1)	PRDM16 KIAA1675 MEL1 PFM13	Homo sapiens (Human)	1276	PRD16
Q8TDY2	RBCC1_HUMAN	reviewed	RB1-inducible coiled-coil protein 1 (FAK family kinase-interacting protein of 200 kDa) (FIP200)	RB1CC1 KIAA0203 RBICC	Homo sapiens (Human)	1594	RBCC1
Q9UPW6	SATB2_HUMAN	reviewed	DNA-binding protein SATB2 (Special AT-rich sequence-binding protein 2)	SATB2 KIAA1034	Homo sapiens (Human)	733	SATB2
Q8N5J4	SPIC_HUMAN	reviewed	Transcription factor Spi-C	SPIC	Homo sapiens (Human)	248	SPIC
Q92922	SMRC1_HUMAN	reviewed	SWI/SNF complex subunit SMARCC1 (BRG1-associated factor 155) (BAF155) (SWI/SNF complex 155 kDa subunit) (SWI/SNF-related matrix-associated actin-dependent regulator of chromatin subfamily C member 1)	SMARCC1 BAF155	Homo sapiens (Human)	1105	SMRC1
O75626	PRDM1_HUMAN	reviewed	PR domain zinc finger protein 1 (EC 2.1.1.-) (BLIMP-1) (Beta-interferon gene positive regulatory domain I-binding factor) (PR domain-containing protein 1) (Positive regulatory domain I-binding factor 1) (PRDI-BF1) (PRDI-binding factor 1)	PRDM1 BLIMP1	Homo sapiens (Human)	825	PRDM1
Q9NQ03	SCRT2_HUMAN	reviewed	Transcriptional repressor scratch 2 (Scratch homolog 2 zinc finger protein)	SCRT2 FP7030	Homo sapiens (Human)	307	SCRT2
Q96KG9	SCYL1_HUMAN	reviewed	N-terminal kinase-like protein (Coated vesicle-associated kinase of 90 kDa) (SCY1-like protein 1) (Telomerase regulation-associated protein) (Telomerase transcriptional element-interacting factor) (Teratoma-associated tyrosine kinase)	SCYL1 CVAK90 GKLP NTKL TAPK TEIF TRAP HT019	Homo sapiens (Human)	808	SCYL1
P84550	SKOR1_HUMAN	reviewed	SKI family transcriptional corepressor 1 (Functional Smad-suppressing element on chromosome 15) (Fussel-15) (LBX1 corepressor 1) (Ladybird homeobox corepressor 1)	SKOR1 CORL1 FUSSEL15 LBXCOR1	Homo sapiens (Human)	965	SKOR1
Q2VWA4	SKOR2_HUMAN	reviewed	SKI family transcriptional corepressor 2 (Functional Smad-suppressing element on chromosome 18) (Fussel-18) (LBX1 corepressor 1-like protein) (Ladybird homeobox corepressor 1-like protein)	SKOR2 CORL2 FUSSEL18	Homo sapiens (Human)	1001	SKOR2
Q96EB6	SIR1_HUMAN	reviewed	NAD-dependent protein deacetylase sirtuin-1 (hSIRT1) (EC 2.3.1.286) (NAD-dependent protein deacylase sirtuin-1) (EC 2.3.1.-) (Regulatory protein SIR2 homolog 1) (SIR2-like protein 1) (hSIR2) [Cleaved into: SirtT1 75 kDa fragment (75SirT1)]	SIRT1 SIR2L1	Homo sapiens (Human)	747	SIR1
Q05066	SRY_HUMAN	reviewed	Sex-determining region Y protein (Testis-determining factor)	SRY TDF	Homo sapiens (Human)	204	SRY
P48436	SOX9_HUMAN	reviewed	Transcription factor SOX-9	SOX9	Homo sapiens (Human)	509	SOX9
P35711	SOX5_HUMAN	reviewed	Transcription factor SOX-5	SOX5	Homo sapiens (Human)	763	SOX5
O75182	SIN3B_HUMAN	reviewed	Paired amphipathic helix protein Sin3b (Histone deacetylase complex subunit Sin3b) (Transcriptional corepressor Sin3b)	SIN3B KIAA0700	Homo sapiens (Human)	1162	SIN3B
Q8IUF8	RIOX2_HUMAN	reviewed	Ribosomal oxygenase 2 (60S ribosomal protein L27a histidine hydroxylase) (Bifunctional lysine-specific demethylase and histidyl-hydroxylase MINA) (EC 1.14.11.-) (Histone lysine demethylase MINA) (MYC-induced nuclear antigen) (Mineral dust-induced gene protein) (Nucleolar protein 52) (Ribosomal oxygenase MINA) (ROX)	RIOX2 MDIG MINA MINA53 NO52	Homo sapiens (Human)	465	RIOX2
Q33E94	RFX4_HUMAN	reviewed	Transcription factor RFX4 (Regulatory factor X 4) (Testis development protein NYD-SP10)	RFX4	Homo sapiens (Human)	735	RFX4
Q96BN2	TADA1_HUMAN	reviewed	Transcriptional adapter 1 (SPT3-associated factor 42) (STAF42) (Transcriptional adapter 1-like protein)	TADA1 TADA1L	Homo sapiens (Human)	335	TADA1
O43541	SMAD6_HUMAN	reviewed	Mothers against decapentaplegic homolog 6 (MAD homolog 6) (Mothers against DPP homolog 6) (SMAD family member 6) (SMAD 6) (Smad6) (hSMAD6)	SMAD6 MADH6	Homo sapiens (Human)	496	SMAD6
Q6ZRS2	SRCAP_HUMAN	reviewed	Helicase SRCAP (EC 3.6.4.-) (Domino homolog 2) (Snf2-related CBP activator)	SRCAP KIAA0309	Homo sapiens (Human)	3230	SRCAP
Q7RTV0	PHF5A_HUMAN	reviewed	PHD finger-like domain-containing protein 5A (PHD finger-like domain protein 5A) (Splicing factor 3B-associated 14 kDa protein) (SF3b14b)	PHF5A	Homo sapiens (Human)	110	PHF5A
Q9UKI9	PO2F3_HUMAN	reviewed	POU domain, class 2, transcription factor 3 (Octamer-binding protein 11) (Oct-11) (Octamer-binding transcription factor 11) (OTF-11) (Transcription factor PLA-1) (Transcription factor Skn-1)	POU2F3 OTF11 PLA1	Homo sapiens (Human)	436	PO2F3
Q00577	PURA_HUMAN	reviewed	Transcriptional activator protein Pur-alpha (Purine-rich single-stranded DNA-binding protein alpha)	PURA PUR1	Homo sapiens (Human)	322	PURA
Q04864	REL_HUMAN	reviewed	Proto-oncogene c-Rel	REL	Homo sapiens (Human)	619	REL
Q9BWW7	SCRT1_HUMAN	reviewed	Transcriptional repressor scratch 1 (Scratch homolog 1 zinc finger protein) (SCRT) (Scratch 1) (hScrt)	SCRT1	Homo sapiens (Human)	348	SCRT1
Q02446	SP4_HUMAN	reviewed	Transcription factor Sp4 (SPR-1)	SP4	Homo sapiens (Human)	784	SP4
Q12872	SFSWA_HUMAN	reviewed	Splicing factor, suppressor of white-apricot homolog (Splicing factor, arginine/serine-rich 8) (Suppressor of white apricot protein homolog)	SFSWAP SFRS8 SWAP	Homo sapiens (Human)	951	SFSWA
Q9HB58	SP110_HUMAN	reviewed	Sp110 nuclear body protein (Interferon-induced protein 41/75) (Speckled 110 kDa) (Transcriptional coactivator Sp110)	SP110	Homo sapiens (Human)	689	SP110
O00422	SAP18_HUMAN	reviewed	Histone deacetylase complex subunit SAP18 (18 kDa Sin3-associated polypeptide) (2HOR0202) (Cell growth-inhibiting gene 38 protein) (Sin3-associated polypeptide p18)	SAP18 GIG38	Homo sapiens (Human)	153	SAP18
P08047	SP1_HUMAN	reviewed	Transcription factor Sp1	SP1 TSFP1	Homo sapiens (Human)	785	SP1
Q15796	SMAD2_HUMAN	reviewed	Mothers against decapentaplegic homolog 2 (MAD homolog 2) (Mothers against DPP homolog 2) (JV18-1) (Mad-related protein 2) (hMAD-2) (SMAD family member 2) (SMAD 2) (Smad2) (hSMAD2)	SMAD2 MADH2 MADR2	Homo sapiens (Human)	467	SMAD2
P42229	STA5A_HUMAN	reviewed	Signal transducer and activator of transcription 5A	STAT5A STAT5	Homo sapiens (Human)	794	STA5A
Q06330	SUH_HUMAN	reviewed	Recombining binding protein suppressor of hairless (CBF-1) (J kappa-recombination signal-binding protein) (RBP-J kappa) (RBP-J) (RBP-JK) (Renal carcinoma antigen NY-REN-30)	RBPJ IGKJRB IGKJRB1 RBPJK RBPSUH	Homo sapiens (Human)	500	SUH
P49848	TAF6_HUMAN	reviewed	Transcription initiation factor TFIID subunit 6 (RNA polymerase II TBP-associated factor subunit E) (Transcription initiation factor TFIID 70 kDa subunit) (TAF(II)70) (TAFII-70) (TAFII70) (Transcription initiation factor TFIID 80 kDa subunit) (TAF(II)80) (TAFII-80) (TAFII80)	TAF6 TAF2E TAFII70	Homo sapiens (Human)	677	TAF6
Q9UKN8	TF3C4_HUMAN	reviewed	General transcription factor 3C polypeptide 4 (EC 2.3.1.48) (TF3C-delta) (Transcription factor IIIC 90 kDa subunit) (TFIIIC 90 kDa subunit) (TFIIIC90) (Transcription factor IIIC subunit delta)	GTF3C4	Homo sapiens (Human)	822	TF3C4
P10275	ANDR_HUMAN	reviewed	Androgen receptor (Dihydrotestosterone receptor) (Nuclear receptor subfamily 3 group C member 4)	AR DHTR NR3C4	Homo sapiens (Human)	920	ANDR
O60716	CTND1_HUMAN	reviewed	Catenin delta-1 (Cadherin-associated Src substrate) (CAS) (p120 catenin) (p120(ctn)) (p120(cas))	CTNND1 KIAA0384	Homo sapiens (Human)	968	CTND1
Q8NI51	CTCFL_HUMAN	reviewed	Transcriptional repressor CTCFL (Brother of the regulator of imprinted sites) (CCCTC-binding factor) (CTCF paralog) (CTCF-like protein) (Cancer/testis antigen 27) (CT27) (Zinc finger protein CTCF-T)	CTCFL BORIS	Homo sapiens (Human)	663	CTCFL
O75398	DEAF1_HUMAN	reviewed	Deformed epidermal autoregulatory factor 1 homolog (Nuclear DEAF-1-related transcriptional regulator) (NUDR) (Suppressin) (Zinc finger MYND domain-containing protein 5)	DEAF1 SPN ZMYND5	Homo sapiens (Human)	565	DEAF1
Q07687	DLX2_HUMAN	reviewed	Homeobox protein DLX-2	DLX2	Homo sapiens (Human)	328	DLX2
Q9UKD1	GMEB2_HUMAN	reviewed	Glucocorticoid modulatory element-binding protein 2 (GMEB-2) (DNA-binding protein p79PIF) (Parvovirus initiation factor p79) (PIF p79)	GMEB2 KIAA1269	Homo sapiens (Human)	530	GMEB2
Q9UFW8	CGBP1_HUMAN	reviewed	CGG triplet repeat-binding protein 1 (CGG-binding protein 1) (20 kDa CGG-binding protein) (p20-CGGBP DNA-binding protein)	CGGBP1 CGGBP	Homo sapiens (Human)	167	CGBP1
Q14839	CHD4_HUMAN	reviewed	Chromodomain-helicase-DNA-binding protein 4 (CHD-4) (EC 3.6.4.12) (ATP-dependent helicase CHD4) (Mi-2 autoantigen 218 kDa protein) (Mi2-beta)	CHD4	Homo sapiens (Human)	1912	CHD4
Q99967	CITE2_HUMAN	reviewed	Cbp/p300-interacting transactivator 2 (MSG-related protein 1) (MRG-1) (P35srj)	CITED2 MRG1	Homo sapiens (Human)	270	CITE2
Q03060	CREM_HUMAN	reviewed	cAMP-responsive element modulator (Inducible cAMP early repressor) (ICER)	CREM	Homo sapiens (Human)	345	CREM
Q6PJQ5	FOXR2_HUMAN	reviewed	Forkhead box protein R2 (Forkhead box protein N6)	FOXR2 FOXN6	Homo sapiens (Human)	311	FOXR2
P10071	GLI3_HUMAN	reviewed	Transcriptional activator GLI3 (GLI3 form of 190 kDa) (GLI3-190) (GLI3 full-length protein) (GLI3FL) [Cleaved into: Transcriptional repressor GLI3R (GLI3 C-terminally truncated form) (GLI3 form of 83 kDa) (GLI3-83)]	GLI3	Homo sapiens (Human)	1580	GLI3
Q5TA89	HES5_HUMAN	reviewed	Transcription factor HES-5 (Class B basic helix-loop-helix protein 38) (bHLHb38) (Hairy and enhancer of split 5)	HES5 BHLHB38	Homo sapiens (Human)	166	HES5
Q16666	IF16_HUMAN	reviewed	Gamma-interferon-inducible protein 16 (Ifi-16) (Interferon-inducible myeloid differentiation transcriptional activator)	IFI16 IFNGIP1	Homo sapiens (Human)	785	IF16
P05549	AP2A_HUMAN	reviewed	Transcription factor AP-2-alpha (AP2-alpha) (AP-2 transcription factor) (Activating enhancer-binding protein 2-alpha) (Activator protein 2) (AP-2)	TFAP2A AP2TF TFAP2	Homo sapiens (Human)	437	AP2A
Q9ULM6	CNOT6_HUMAN	reviewed	CCR4-NOT transcription complex subunit 6 (EC 3.1.13.4) (CCR4 carbon catabolite repression 4-like) (Carbon catabolite repressor protein 4 homolog) (Cytoplasmic deadenylase)	CNOT6 CCR4 CCR4a KIAA1194	Homo sapiens (Human)	557	CNOT6
Q6ZN30	BNC2_HUMAN	reviewed	Zinc finger protein basonuclin-2	BNC2	Homo sapiens (Human)	1099	BNC2
P29692	EF1D_HUMAN	reviewed	Elongation factor 1-delta (EF-1-delta) (Antigen NY-CO-4)	EEF1D EF1D	Homo sapiens (Human)	281	EF1D
Q8N693	ESX1_HUMAN	reviewed	Homeobox protein ESX1 (Extraembryonic, spermatogenesis, homeobox 1) [Cleaved into: Homeobox protein ESX1-N; Homeobox protein ESX1-C]	ESX1 ESX1L ESX1R	Homo sapiens (Human)	406	ESX1
Q5VV16	FX4L5_HUMAN	reviewed	Forkhead box protein D4-like 5 (FOXD4-like 5)	FOXD4L5	Homo sapiens (Human)	416	FX4L5
O95633	FSTL3_HUMAN	reviewed	Follistatin-related protein 3 (Follistatin-like protein 3) (Follistatin-related gene protein)	FSTL3 FLRG UNQ674/PRO1308	Homo sapiens (Human)	263	FSTL3
Q8NBF1	GLIS1_HUMAN	reviewed	Zinc finger protein GLIS1 (GLI-similar 1)	GLIS1	Homo sapiens (Human)	620	GLIS1
Q9Y5J3	HEY1_HUMAN	reviewed	Hairy/enhancer-of-split related with YRPW motif protein 1 (Cardiovascular helix-loop-helix factor 2) (CHF-2) (Class B basic helix-loop-helix protein 31) (bHLHb31) (HES-related repressor protein 1) (Hairy and enhancer of split-related protein 1) (HESR-1) (Hairy-related transcription factor 1) (HRT-1) (hHRT1)	HEY1 BHLHB31 CHF2 HERP2 HESR1 HRT1	Homo sapiens (Human)	304	HEY1
Q9Y222	DMTF1_HUMAN	reviewed	Cyclin-D-binding Myb-like transcription factor 1 (hDMTF1) (Cyclin-D-interacting Myb-like protein 1) (hDMP1)	DMTF1 DMP1	Homo sapiens (Human)	760	DMTF1
P43694	GATA4_HUMAN	reviewed	Transcription factor GATA-4 (GATA-binding factor 4)	GATA4	Homo sapiens (Human)	442	GATA4
Q8NEA6	GLIS3_HUMAN	reviewed	Zinc finger protein GLIS3 (GLI-similar 3) (Zinc finger protein 515)	GLIS3 ZNF515	Homo sapiens (Human)	775	GLIS3
Q9BY41	HDAC8_HUMAN	reviewed	Histone deacetylase 8 (HD8) (EC 3.5.1.98)	HDAC8 HDACL1 CDA07	Homo sapiens (Human)	377	HDAC8
Q14527	HLTF_HUMAN	reviewed	Helicase-like transcription factor (EC 2.3.2.27) (EC 3.6.4.-) (DNA-binding protein/plasminogen activator inhibitor 1 regulator) (HIP116) (RING finger protein 80) (RING-type E3 ubiquitin transferase HLTF) (SWI/SNF-related matrix-associated actin-dependent regulator of chromatin subfamily A member 3) (Sucrose nonfermenting protein 2-like 3)	HLTF HIP116A RNF80 SMARCA3 SNF2L3 ZBU1	Homo sapiens (Human)	1009	HLTF
O15379	HDAC3_HUMAN	reviewed	Histone deacetylase 3 (HD3) (EC 3.5.1.98) (RPD3-2) (SMAP45)	HDAC3	Homo sapiens (Human)	428	HDAC3
Q5T0F9	C2D1B_HUMAN	reviewed	Coiled-coil and C2 domain-containing protein 1B (Five prime repressor element under dual repression-binding protein 2) (FRE under dual repression-binding protein 2) (Freud-2)	CC2D1B KIAA1836	Homo sapiens (Human)	858	C2D1B
Q99626	CDX2_HUMAN	reviewed	Homeobox protein CDX-2 (CDX-3) (Caudal-type homeobox protein 2)	CDX2 CDX3	Homo sapiens (Human)	313	CDX2
O43889	CREB3_HUMAN	reviewed	Cyclic AMP-responsive element-binding protein 3 (CREB-3) (cAMP-responsive element-binding protein 3) (Leucine zipper protein) (Luman) (Transcription factor LZIP-alpha) [Cleaved into: Processed cyclic AMP-responsive element-binding protein 3 (N-terminal Luman) (Transcriptionally active form)]	CREB3 LZIP	Homo sapiens (Human)	371	CREB3
P41970	ELK3_HUMAN	reviewed	ETS domain-containing protein Elk-3 (ETS-related protein ERP) (ETS-related protein NET) (Serum response factor accessory protein 2) (SAP-2) (SRF accessory protein 2)	ELK3 NET SAP2	Homo sapiens (Human)	407	ELK3
Q99607	ELF4_HUMAN	reviewed	ETS-related transcription factor Elf-4 (E74-like factor 4) (Myeloid Elf-1-like factor)	ELF4 ELFR MEF	Homo sapiens (Human)	663	ELF4
Q12952	FOXL1_HUMAN	reviewed	Forkhead box protein L1 (Forkhead-related protein FKHL11) (Forkhead-related transcription factor 7) (FREAC-7)	FOXL1 FKHL11 FREAC7	Homo sapiens (Human)	345	FOXL1
Q9UQL6	HDAC5_HUMAN	reviewed	Histone deacetylase 5 (HD5) (EC 3.5.1.98) (Antigen NY-CO-9)	HDAC5 KIAA0600	Homo sapiens (Human)	1122	HDAC5
Q9H2X6	HIPK2_HUMAN	reviewed	Homeodomain-interacting protein kinase 2 (hHIPk2) (EC 2.7.11.1)	HIPK2	Homo sapiens (Human)	1198	HIPK2
Q9NZN8	CNOT2_HUMAN	reviewed	CCR4-NOT transcription complex subunit 2 (CCR4-associated factor 2)	CNOT2 CDC36 NOT2 HSPC131 MSTP046	Homo sapiens (Human)	540	CNOT2
Q9UBL3	ASH2L_HUMAN	reviewed	Set1/Ash2 histone methyltransferase complex subunit ASH2 (ASH2-like protein)	ASH2L ASH2L1	Homo sapiens (Human)	628	ASH2L
Q9NPF5	DMAP1_HUMAN	reviewed	DNA methyltransferase 1-associated protein 1 (DNMAP1) (DNMT1-associated protein 1)	DMAP1 KIAA1425	Homo sapiens (Human)	467	DMAP1
A6NNA5	DRGX_HUMAN	reviewed	Dorsal root ganglia homeobox protein (Paired-related homeobox protein-like 1)	DRGX PRRXL1	Homo sapiens (Human)	263	DRGX
O00472	ELL2_HUMAN	reviewed	RNA polymerase II elongation factor ELL2	ELL2	Homo sapiens (Human)	640	ELL2
Q02575	HEN1_HUMAN	reviewed	Helix-loop-helix protein 1 (HEN-1) (Class A basic helix-loop-helix protein 35) (bHLHa35) (Nescient helix loop helix 1) (NSCL-1)	NHLH1 BHLHA35 HEN1	Homo sapiens (Human)	133	HEN1
O43823	AKAP8_HUMAN	reviewed	A-kinase anchor protein 8 (AKAP-8) (A-kinase anchor protein 95 kDa) (AKAP 95)	AKAP8 AKAP95	Homo sapiens (Human)	692	AKAP8
Q9NQ33	ASCL3_HUMAN	reviewed	Achaete-scute homolog 3 (ASH-3) (hASH3) (Class A basic helix-loop-helix protein 42) (bHLHa42) (bHLH transcriptional regulator Sgn-1)	ASCL3 BHLHA42 HASH3 SGN1	Homo sapiens (Human)	180	ASCL3
Q7RTU4	BHA09_HUMAN	reviewed	Class A basic helix-loop-helix protein 9 (bHLHa9) (Class F basic helix-loop-helix factor 42) (bHLHf42)	BHLHA9 BHLHF42	Homo sapiens (Human)	235	BHA09
Q9HD42	CHM1A_HUMAN	reviewed	Charged multivesicular body protein 1a (Chromatin-modifying protein 1a) (CHMP1a) (Vacuolar protein sorting-associated protein 46-1) (Vps46-1) (hVps46-1)	CHMP1A CHMP1 KIAA0047 PCOLN3 PRSM1	Homo sapiens (Human)	196	CHM1A
P11161	EGR2_HUMAN	reviewed	E3 SUMO-protein ligase EGR2 (EC 2.3.2.-) (AT591) (E3 SUMO-protein transferase ERG2) (Early growth response protein 2) (EGR-2) (Zinc finger protein Krox-20)	EGR2 KROX20	Homo sapiens (Human)	476	EGR2
Q92826	HXB13_HUMAN	reviewed	Homeobox protein Hox-B13	HOXB13	Homo sapiens (Human)	284	HXB13
Q9UKT9	IKZF3_HUMAN	reviewed	Zinc finger protein Aiolos (Ikaros family zinc finger protein 3)	IKZF3 ZNFN1A3	Homo sapiens (Human)	509	IKZF3
A6NFQ7	DPRX_HUMAN	reviewed	Divergent paired-related homeobox	DPRX	Homo sapiens (Human)	191	DPRX
Q5VVH5	IKBP1_HUMAN	reviewed	Interleukin-1 receptor-associated kinase 1-binding protein 1 (IRAK1-binding protein 1)	IRAK1BP1	Homo sapiens (Human)	260	IKBP1
P51948	MAT1_HUMAN	reviewed	CDK-activating kinase assembly factor MAT1 (CDK7/cyclin-H assembly factor) (Cyclin-G1-interacting protein) (Menage a trois) (RING finger protein 66) (RING finger protein MAT1) (p35) (p36)	MNAT1 CAP35 MAT1 RNF66	Homo sapiens (Human)	309	MAT1
Q96EZ8	MCRS1_HUMAN	reviewed	Microspherule protein 1 (58 kDa microspherule protein) (Cell cycle-regulated factor p78) (INO80 complex subunit J) (MCRS2)	MCRS1 INO80Q MSP58	Homo sapiens (Human)	462	MCRS1
P08235	MCR_HUMAN	reviewed	Mineralocorticoid receptor (MR) (Nuclear receptor subfamily 3 group C member 2)	NR3C2 MCR MLR	Homo sapiens (Human)	984	MCR
Q05195	MAD1_HUMAN	reviewed	Max dimerization protein 1 (Max dimerizer 1) (Protein MAD)	MXD1 MAD	Homo sapiens (Human)	221	MAD1
Q9BW11	MAD3_HUMAN	reviewed	Max dimerization protein 3 (Max dimerizer 3) (Class C basic helix-loop-helix protein 13) (bHLHc13) (Max-associated protein 3) (Max-interacting transcriptional repressor MAD3) (Myx)	MXD3 BHLHC13 MAD3	Homo sapiens (Human)	206	MAD3
Q9NX58	LYAR_HUMAN	reviewed	Cell growth-regulating nucleolar protein	LYAR PNAS-5	Homo sapiens (Human)	379	LYAR
O14896	IRF6_HUMAN	reviewed	Interferon regulatory factor 6 (IRF-6)	IRF6	Homo sapiens (Human)	467	IRF6
P17844	DDX5_HUMAN	reviewed	Probable ATP-dependent RNA helicase DDX5 (EC 3.6.4.13) (DEAD box protein 5) (RNA helicase p68)	DDX5 G17P1 HELR HLR1	Homo sapiens (Human)	614	DDX5
Q5HYR2	DMRTC_HUMAN	reviewed	Doublesex- and mab-3-related transcription factor C1	DMRTC1; DMRTC1B	Homo sapiens (Human)	192	DMRTC
O43638	FOXS1_HUMAN	reviewed	Forkhead box protein S1 (Forkhead-like 18 protein) (Forkhead-related transcription factor 10) (FREAC-10)	FOXS1 FKHL18 FREAC10	Homo sapiens (Human)	330	FOXS1
Q03933	HSF2_HUMAN	reviewed	Heat shock factor protein 2 (HSF 2) (Heat shock transcription factor 2) (HSTF 2)	HSF2 HSTF2	Homo sapiens (Human)	536	HSF2
Q14865	ARI5B_HUMAN	reviewed	AT-rich interactive domain-containing protein 5B (ARID domain-containing protein 5B) (MRF1-like protein) (Modulator recognition factor 2) (MRF-2)	ARID5B DESRT MRF2	Homo sapiens (Human)	1188	ARI5B
A5YKK6	CNOT1_HUMAN	reviewed	CCR4-NOT transcription complex subunit 1 (CCR4-associated factor 1) (Negative regulator of transcription subunit 1 homolog) (NOT1H) (hNOT1)	CNOT1 CDC39 KIAA1007 NOT1 AD-005	Homo sapiens (Human)	2376	CNOT1
Q9NVP2	ASF1B_HUMAN	reviewed	Histone chaperone ASF1B (Anti-silencing function protein 1 homolog B) (hAsf1) (hAsf1b) (CCG1-interacting factor A-II) (CIA-II) (hCIA-II)	ASF1B	Homo sapiens (Human)	202	ASF1B
P27540	ARNT_HUMAN	reviewed	Aryl hydrocarbon receptor nuclear translocator (ARNT protein) (Class E basic helix-loop-helix protein 2) (bHLHe2) (Dioxin receptor, nuclear translocator) (Hypoxia-inducible factor 1-beta) (HIF-1-beta) (HIF1-beta)	ARNT BHLHE2	Homo sapiens (Human)	789	ARNT
Q96SQ7	ATOH8_HUMAN	reviewed	Protein atonal homolog 8 (Class A basic helix-loop-helix protein 21) (bHLHa21) (Helix-loop-helix protein hATH-6) (hATH6)	ATOH8 ATH6 BHLHA21	Homo sapiens (Human)	321	ATOH8
P46100	ATRX_HUMAN	reviewed	Transcriptional regulator ATRX (EC 3.6.4.12) (ATP-dependent helicase ATRX) (X-linked helicase II) (X-linked nuclear protein) (XNP) (Znf-HX)	ATRX RAD54L XH2	Homo sapiens (Human)	2492	ATRX
P0C7T5	ATX1L_HUMAN	reviewed	Ataxin-1-like (Brother of ataxin-1) (Brother of ATXN1)	ATXN1L BOAT BOAT1	Homo sapiens (Human)	689	ATX1L
Q9NRL2	BAZ1A_HUMAN	reviewed	Bromodomain adjacent to zinc finger domain protein 1A (ATP-dependent chromatin-remodeling protein) (ATP-utilizing chromatin assembly and remodeling factor 1) (hACF1) (CHRAC subunit ACF1) (Williams syndrome transcription factor-related chromatin-remodeling factor 180) (WCRF180) (hWALp1)	BAZ1A ACF1 WCRF180 HSPC317	Homo sapiens (Human)	1556	BAZ1A
Q9HAW0	BRF2_HUMAN	reviewed	Transcription factor IIIB 50 kDa subunit (TFIIIB50) (hTFIIIB50) (B-related factor 2) (BRF-2) (hBRFU)	BRF2 BRFU PRO1470	Homo sapiens (Human)	419	BRF2
O14646	CHD1_HUMAN	reviewed	Chromodomain-helicase-DNA-binding protein 1 (CHD-1) (EC 3.6.4.12) (ATP-dependent helicase CHD1)	CHD1	Homo sapiens (Human)	1710	CHD1
Q12873	CHD3_HUMAN	reviewed	Chromodomain-helicase-DNA-binding protein 3 (CHD-3) (EC 3.6.4.12) (ATP-dependent helicase CHD3) (Mi-2 autoantigen 240 kDa protein) (Mi2-alpha) (Zinc finger helicase) (hZFH)	CHD3	Homo sapiens (Human)	2000	CHD3
Q92858	ATOH1_HUMAN	reviewed	Protein atonal homolog 1 (Class A basic helix-loop-helix protein 14) (bHLHa14) (Helix-loop-helix protein hATH-1) (hATH1)	ATOH1 ATH1 BHLHA14	Homo sapiens (Human)	354	ATOH1
Q9UIG0	BAZ1B_HUMAN	reviewed	Tyrosine-protein kinase BAZ1B (EC 2.7.10.2) (Bromodomain adjacent to zinc finger domain protein 1B) (Williams syndrome transcription factor) (Williams-Beuren syndrome chromosomal region 10 protein) (Williams-Beuren syndrome chromosomal region 9 protein) (hWALp2)	BAZ1B WBSC10 WBSCR10 WBSCR9 WSTF	Homo sapiens (Human)	1483	BAZ1B
Q8NFJ8	BHE22_HUMAN	reviewed	Class E basic helix-loop-helix protein 22 (bHLHe22) (Class B basic helix-loop-helix protein 5) (bHLHb5) (Trinucleotide repeat-containing gene 20 protein)	BHLHE22 BHLHB5 TNRC20	Homo sapiens (Human)	381	BHE22
Q8WYA1	BMAL2_HUMAN	reviewed	Aryl hydrocarbon receptor nuclear translocator-like protein 2 (Basic-helix-loop-helix-PAS protein MOP9) (Brain and muscle ARNT-like 2) (CYCLE-like factor) (CLIF) (Class E basic helix-loop-helix protein 6) (bHLHe6) (Member of PAS protein 9) (PAS domain-containing protein 9)	ARNTL2 BHLHE6 BMAL2 CLIF MOP9 PASD9	Homo sapiens (Human)	636	BMAL2
O60583	CCNT2_HUMAN	reviewed	Cyclin-T2 (CycT2)	CCNT2	Homo sapiens (Human)	730	CCNT2
O96019	ACL6A_HUMAN	reviewed	Actin-like protein 6A (53 kDa BRG1-associated factor A) (Actin-related protein Baf53a) (ArpNbeta) (BRG1-associated factor 53A) (BAF53A) (INO80 complex subunit K)	ACTL6A BAF53 BAF53A INO80K	Homo sapiens (Human)	429	ACL6A
Q7Z591	AKNA_HUMAN	reviewed	Microtubule organization protein AKNA (AT-hook-containing transcription factor)	AKNA KIAA1968	Homo sapiens (Human)	1439	AKNA
P39687	AN32A_HUMAN	reviewed	Acidic leucine-rich nuclear phosphoprotein 32 family member A (Acidic nuclear phosphoprotein pp32) (pp32) (Leucine-rich acidic nuclear protein) (LANP) (Mapmodulin) (Potent heat-stable protein phosphatase 2A inhibitor I1PP2A) (Putative HLA-DR-associated protein I) (PHAPI)	ANP32A C15orf1 LANP MAPM PHAP1	Homo sapiens (Human)	249	AN32A
Q7RTU5	ASCL5_HUMAN	reviewed	Achaete-scute homolog 5 (ASH-5) (hASH5) (Class A basic helix-loop-helix protein 47) (bHLHa47)	ASCL5 BHLHA47	Homo sapiens (Human)	278	ASCL5
P54253	ATX1_HUMAN	reviewed	Ataxin-1 (Spinocerebellar ataxia type 1 protein)	ATXN1 ATX1 SCA1	Homo sapiens (Human)	815	ATX1
Q96AQ7	CIDEC_HUMAN	reviewed	Cell death activator CIDE-3 (Cell death-inducing DFFA-like effector protein C) (Fat-specific protein FSP27 homolog)	CIDEC FSP27	Homo sapiens (Human)	238	CIDEC
Q96RK0	CIC_HUMAN	reviewed	Protein capicua homolog	CIC KIAA0306	Homo sapiens (Human)	1608	CIC
P35226	BMI1_HUMAN	reviewed	Polycomb complex protein BMI-1 (Polycomb group RING finger protein 4) (RING finger protein 51)	BMI1 PCGF4 RNF51	Homo sapiens (Human)	326	BMI1
Q7Z4G1	COMD6_HUMAN	reviewed	COMM domain-containing protein 6	COMMD6 MSTP076	Homo sapiens (Human)	85	COMD6
P51826	AFF3_HUMAN	reviewed	AF4/FMR2 family member 3 (Lymphoid nuclear protein related to AF4) (Protein LAF-4)	AFF3 LAF4	Homo sapiens (Human)	1226	AFF3
O00213	APBB1_HUMAN	reviewed	Amyloid-beta A4 precursor protein-binding family B member 1 (Protein Fe65)	APBB1 FE65 RIR	Homo sapiens (Human)	710	APBB1
P18846	ATF1_HUMAN	reviewed	Cyclic AMP-dependent transcription factor ATF-1 (cAMP-dependent transcription factor ATF-1) (Activating transcription factor 1) (Protein TREB36)	ATF1	Homo sapiens (Human)	271	ATF1
P54259	ATN1_HUMAN	reviewed	Atrophin-1 (Dentatorubral-pallidoluysian atrophy protein)	ATN1 D12S755E DRPLA	Homo sapiens (Human)	1190	ATN1
Q8N100	ATOH7_HUMAN	reviewed	Protein atonal homolog 7 (Class A basic helix-loop-helix protein 13) (bHLHa13) (Helix-loop-helix protein hATH-5) (hATH5)	ATOH7 ATH5 BHLHA13	Homo sapiens (Human)	152	ATOH7
Q8N668	COMD1_HUMAN	reviewed	COMM domain-containing protein 1 (Protein Murr1)	COMMD1 C2orf5 MURR1	Homo sapiens (Human)	190	COMD1
O95076	ALX3_HUMAN	reviewed	Homeobox protein aristaless-like 3 (Proline-rich transcription factor ALX3)	ALX3	Homo sapiens (Human)	343	ALX3
Q15699	ALX1_HUMAN	reviewed	ALX homeobox protein 1 (Cartilage homeoprotein 1) (CART-1)	ALX1 CART1	Homo sapiens (Human)	326	ALX1
Q15847	ADIRF_HUMAN	reviewed	Adipogenesis regulatory factor (Adipogenesis factor rich in obesity) (Adipose most abundant gene transcript 2 protein) (Adipose-specific protein 2) (apM-2)	ADIRF AFRO APM2 C10orf116	Homo sapiens (Human)	76	ADIRF
P49407	ARRB1_HUMAN	reviewed	Beta-arrestin-1 (Arrestin beta-1) (Non-visual arrestin-2)	ARRB1 ARR1	Homo sapiens (Human)	418	ARRB1
Q9BZE3	BARH1_HUMAN	reviewed	BarH-like 1 homeobox protein	BARHL1 FKSG31	Homo sapiens (Human)	327	BARH1
Q9HCU9	BRMS1_HUMAN	reviewed	Breast cancer metastasis-suppressor 1	BRMS1	Homo sapiens (Human)	246	BRMS1
O43186	CRX_HUMAN	reviewed	Cone-rod homeobox protein	CRX CORD2	Homo sapiens (Human)	299	CRX
Q92754	AP2C_HUMAN	reviewed	Transcription factor AP-2 gamma (AP2-gamma) (Activating enhancer-binding protein 2 gamma) (Transcription factor ERF-1)	TFAP2C	Homo sapiens (Human)	450	AP2C
Q9UFF9	CNOT8_HUMAN	reviewed	CCR4-NOT transcription complex subunit 8 (EC 3.1.13.4) (CAF1-like protein) (CALIFp) (CAF2) (CCR4-associated factor 8) (Caf1b)	CNOT8 CALIF POP2	Homo sapiens (Human)	292	CNOT8
P0CJ85	DU4L2_HUMAN	reviewed	Double homeobox protein 4-like protein 2	DUX4L2	Homo sapiens (Human)	424	DU4L2
P0CJ86	DU4L3_HUMAN	reviewed	Double homeobox protein 4-like protein 3	DUX4L3	Homo sapiens (Human)	424	DU4L3
P0CJ87	DU4L4_HUMAN	reviewed	Double homeobox protein 4-like protein 4	DUX4L4	Homo sapiens (Human)	422	DU4L4
P0CJ88	DU4L5_HUMAN	reviewed	Double homeobox protein 4-like protein 5	DUX4L5	Homo sapiens (Human)	424	DU4L5
P0CJ89	DU4L6_HUMAN	reviewed	Double homeobox protein 4-like protein 6	DUX4L6	Homo sapiens (Human)	424	DU4L6
P0CJ90	DU4L7_HUMAN	reviewed	Double homeobox protein 4-like protein 7	DUX4L7	Homo sapiens (Human)	424	DU4L7
Q8TEY5	CR3L4_HUMAN	reviewed	Cyclic AMP-responsive element-binding protein 3-like protein 4 (cAMP-responsive element-binding protein 3-like protein 4) (Androgen-induced basic leucine zipper protein) (AIbZIP) (Attaching to CRE-like 1) (ATCE1) (Cyclic AMP-responsive element-binding protein 4) (CREB-4) (cAMP-responsive element-binding protein 4) (Transcript induced in spermiogenesis protein 40) (Tisp40) (hJAL) [Cleaved into: Pr…	CREB3L4 AIBZIP CREB4 JAL	Homo sapiens (Human)	395	CR3L4
Q9NR55	BATF3_HUMAN	reviewed	Basic leucine zipper transcriptional factor ATF-like 3 (B-ATF-3) (21 kDa small nuclear factor isolated from T-cells) (Jun dimerization protein p21SNFT)	BATF3 SNFT	Homo sapiens (Human)	127	BATF3
Q9Y6H1	CHCH2_HUMAN	reviewed	Coiled-coil-helix-coiled-coil-helix domain-containing protein 2 (Aging-associated gene 10 protein) (HCV NS2 trans-regulated protein) (NS2TP)	CHCHD2 C7orf17 AAG10	Homo sapiens (Human)	151	CHCH2
P16220	CREB1_HUMAN	reviewed	Cyclic AMP-responsive element-binding protein 1 (CREB-1) (cAMP-responsive element-binding protein 1)	CREB1	Homo sapiens (Human)	327	CREB1
O43918	AIRE_HUMAN	reviewed	Autoimmune regulator (Autoimmune polyendocrinopathy candidiasis ectodermal dystrophy protein) (APECED protein)	AIRE APECED	Homo sapiens (Human)	545	AIRE
P17544	ATF7_HUMAN	reviewed	Cyclic AMP-dependent transcription factor ATF-7 (cAMP-dependent transcription factor ATF-7) (Activating transcription factor 7) (Transcription factor ATF-A)	ATF7 ATFA	Homo sapiens (Human)	483	ATF7
Q9HBZ2	ARNT2_HUMAN	reviewed	Aryl hydrocarbon receptor nuclear translocator 2 (ARNT protein 2) (Class E basic helix-loop-helix protein 1) (bHLHe1)	ARNT2 BHLHE1 KIAA0307	Homo sapiens (Human)	717	ARNT2
P38398	BRCA1_HUMAN	reviewed	Breast cancer type 1 susceptibility protein (EC 2.3.2.27) (RING finger protein 53) (RING-type E3 ubiquitin transferase BRCA1)	BRCA1 RNF53	Homo sapiens (Human)	1863	BRCA1
Q9C0J9	BHE41_HUMAN	reviewed	Class E basic helix-loop-helix protein 41 (bHLHe41) (Class B basic helix-loop-helix protein 3) (bHLHb3) (Differentially expressed in chondrocytes protein 2) (hDEC2) (Enhancer-of-split and hairy-related protein 1) (SHARP-1)	BHLHE41 BHLHB3 DEC2 SHARP1	Homo sapiens (Human)	482	BHE41
O14627	CDX4_HUMAN	reviewed	Homeobox protein CDX-4 (Caudal-type homeobox protein 4)	CDX4	Homo sapiens (Human)	284	CDX4
Q86X95	CIR1_HUMAN	reviewed	Corepressor interacting with RBPJ 1 (CBF1-interacting corepressor) (Recepin)	CIR1 CIR	Homo sapiens (Human)	450	CIR1
Q96BA8	CR3L1_HUMAN	reviewed	Cyclic AMP-responsive element-binding protein 3-like protein 1 (cAMP-responsive element-binding protein 3-like protein 1) (Old astrocyte specifically-induced substance) (OASIS) [Cleaved into: Processed cyclic AMP-responsive element-binding protein 3-like protein 1]	CREB3L1 OASIS PSEC0238	Homo sapiens (Human)	519	CR3L1
Q8IUR6	CRERF_HUMAN	reviewed	CREB3 regulatory factor (Luman recruitment factor) (LRF)	CREBRF C5orf41	Homo sapiens (Human)	639	CRERF
P24468	COT2_HUMAN	reviewed	COUP transcription factor 2 (COUP-TF2) (Apolipoprotein A-I regulatory protein 1) (ARP-1) (COUP transcription factor II) (COUP-TF II) (Nuclear receptor subfamily 2 group F member 2)	NR2F2 ARP1 TFCOUP2	Homo sapiens (Human)	414	COT2
Q16520	BATF_HUMAN	reviewed	Basic leucine zipper transcriptional factor ATF-like (B-cell-activating transcription factor) (B-ATF) (SF-HT-activated gene 2 protein) (SFA-2)	BATF	Homo sapiens (Human)	125	BATF
Q12830	BPTF_HUMAN	reviewed	Nucleosome-remodeling factor subunit BPTF (Bromodomain and PHD finger-containing transcription factor) (Fetal Alz-50 clone 1 protein) (Fetal Alzheimer antigen)	BPTF FAC1 FALZ	Homo sapiens (Human)	3046	BPTF
Q86X55	CARM1_HUMAN	reviewed	Histone-arginine methyltransferase CARM1 (EC 2.1.1.319) (Coactivator-associated arginine methyltransferase 1) (Protein arginine N-methyltransferase 4)	CARM1 PRMT4	Homo sapiens (Human)	608	CARM1
Q6P1J9	CDC73_HUMAN	reviewed	Parafibromin (Cell division cycle protein 73 homolog) (Hyperparathyroidism 2 protein)	CDC73 C1orf28 HRPT2	Homo sapiens (Human)	531	CDC73
O94983	CMTA2_HUMAN	reviewed	Calmodulin-binding transcription activator 2	CAMTA2 KIAA0909	Homo sapiens (Human)	1202	CMTA2
P35222	CTNB1_HUMAN	reviewed	Catenin beta-1 (Beta-catenin)	CTNNB1 CTNNB OK/SW-cl.35 PRO2286	Homo sapiens (Human)	781	CTNB1
Q9UL18	AGO1_HUMAN	reviewed	Protein argonaute-1 (Argonaute1) (hAgo1) (Argonaute RISC catalytic component 1) (Eukaryotic translation initiation factor 2C 1) (eIF-2C 1) (eIF2C 1) (Putative RNA-binding protein Q99)	AGO1 EIF2C1	Homo sapiens (Human)	857	AGO1
O60543	CIDEA_HUMAN	reviewed	Cell death activator CIDE-A (Cell death-inducing DFFA-like effector A)	CIDEA	Homo sapiens (Human)	219	CIDEA
Q92908	GATA6_HUMAN	reviewed	Transcription factor GATA-6 (GATA-binding factor 6)	GATA6	Homo sapiens (Human)	595	GATA6
Q68CP9	ARID2_HUMAN	reviewed	AT-rich interactive domain-containing protein 2 (ARID domain-containing protein 2) (BRG1-associated factor 200) (BAF200) (Zinc finger protein with activation potential) (Zipzap/p200)	ARID2 BAF200 KIAA1557	Homo sapiens (Human)	1835	ARID2
Q9Y294	ASF1A_HUMAN	reviewed	Histone chaperone ASF1A (Anti-silencing function protein 1 homolog A) (hAsf1) (hAsf1a) (CCG1-interacting factor A) (CIA) (hCIA)	ASF1A CGI-98 HSPC146	Homo sapiens (Human)	204	ASF1A
Q9H0E9	BRD8_HUMAN	reviewed	Bromodomain-containing protein 8 (Skeletal muscle abundant protein) (Skeletal muscle abundant protein 2) (Thyroid hormone receptor coactivating protein of 120 kDa) (TrCP120) (p120)	BRD8 SMAP SMAP2	Homo sapiens (Human)	1235	BRD8
Q9UIF9	BAZ2A_HUMAN	reviewed	Bromodomain adjacent to zinc finger domain protein 2A (Transcription termination factor I-interacting protein 5) (TTF-I-interacting protein 5) (Tip5) (hWALp3)	BAZ2A KIAA0314 TIP5	Homo sapiens (Human)	1905	BAZ2A
O60885	BRD4_HUMAN	reviewed	Bromodomain-containing protein 4 (Protein HUNK1)	BRD4 HUNK1	Homo sapiens (Human)	1362	BRD4
Q8NDY6	BHE23_HUMAN	reviewed	Class E basic helix-loop-helix protein 23 (bHLHe23) (Class B basic helix-loop-helix protein 4) (bHLHb4)	BHLHE23 BHLHB4	Homo sapiens (Human)	225	BHE23
Q99966	CITE1_HUMAN	reviewed	Cbp/p300-interacting transactivator 1 (Melanocyte-specific protein 1)	CITED1 MSG1	Homo sapiens (Human)	193	CITE1
Q15329	E2F5_HUMAN	reviewed	Transcription factor E2F5 (E2F-5)	E2F5	Homo sapiens (Human)	346	E2F5
Q14241	ELOA1_HUMAN	reviewed	Elongin-A (EloA) (Elongin 110 kDa subunit) (RNA polymerase II transcription factor SIII subunit A1) (SIII p110) (Transcription elongation factor B polypeptide 3)	ELOA TCEB3 MSTP059	Homo sapiens (Human)	798	ELOA1
Q01844	EWS_HUMAN	reviewed	RNA-binding protein EWS (EWS oncogene) (Ewing sarcoma breakpoint region 1 protein)	EWSR1 EWS	Homo sapiens (Human)	656	EWS
A0A1W2PQ73	ERFL_HUMAN	reviewed	ETS domain-containing transcription factor ERF-like (ETS repressor factor-like)	ERFL	Homo sapiens (Human)	354	ERFL
O95718	ERR2_HUMAN	reviewed	Steroid hormone receptor ERR2 (ERR beta-2) (Estrogen receptor-like 2) (Estrogen-related receptor beta) (ERR-beta) (Nuclear receptor subfamily 3 group B member 2)	ESRRB ERRB2 ESRL2 NR3B2	Homo sapiens (Human)	433	ERR2
P08151	GLI1_HUMAN	reviewed	Zinc finger protein GLI1 (Glioma-associated oncogene) (Oncogene GLI)	GLI1 GLI	Homo sapiens (Human)	1106	GLI1
Q13131	AAPK1_HUMAN	reviewed	5'-AMP-activated protein kinase catalytic subunit alpha-1 (AMPK subunit alpha-1) (EC 2.7.11.1) (Acetyl-CoA carboxylase kinase) (ACACA kinase) (EC 2.7.11.27) (Hydroxymethylglutaryl-CoA reductase kinase) (HMGCR kinase) (EC 2.7.11.31) (Tau-protein kinase PRKAA1) (EC 2.7.11.26)	PRKAA1 AMPK1	Homo sapiens (Human)	559	AAPK1
Q02930	CREB5_HUMAN	reviewed	Cyclic AMP-responsive element-binding protein 5 (CREB-5) (cAMP-responsive element-binding protein 5) (cAMP-response element-binding protein A) (CRE-BPa)	CREB5 CREBPA	Homo sapiens (Human)	508	CREB5
P10589	COT1_HUMAN	reviewed	COUP transcription factor 1 (COUP-TF1) (COUP transcription factor I) (COUP-TF I) (Nuclear receptor subfamily 2 group F member 1) (V-erbA-related protein 3) (EAR-3)	NR2F1 EAR3 ERBAL3 TFCOUP1	Homo sapiens (Human)	423	COT1
Q8NFW5	DMBX1_HUMAN	reviewed	Diencephalon/mesencephalon homeobox protein 1 (Orthodenticle homolog 3) (Paired-like homeobox protein DMBX1)	DMBX1 MBX OTX3 PAXB	Homo sapiens (Human)	382	DMBX1
P28324	ELK4_HUMAN	reviewed	ETS domain-containing protein Elk-4 (Serum response factor accessory protein 1) (SAP-1) (SRF accessory protein 1)	ELK4 SAP1	Homo sapiens (Human)	431	ELK4
Q13112	CAF1B_HUMAN	reviewed	Chromatin assembly factor 1 subunit B (CAF-1 subunit B) (Chromatin assembly factor I p60 subunit) (CAF-I 60 kDa subunit) (CAF-I p60) (M-phase phosphoprotein 7)	CHAF1B CAF1A CAF1P60 MPHOSPH7 MPP7	Homo sapiens (Human)	559	CAF1B
P47902	CDX1_HUMAN	reviewed	Homeobox protein CDX-1 (Caudal-type homeobox protein 1)	CDX1	Homo sapiens (Human)	265	CDX1
Q03701	CEBPZ_HUMAN	reviewed	CCAAT/enhancer-binding protein zeta (CCAAT-box-binding transcription factor) (CBF) (CCAAT-binding factor)	CEBPZ CBF2	Homo sapiens (Human)	1054	CEBPZ
Q9Y4B6	DCAF1_HUMAN	reviewed	DDB1- and CUL4-associated factor 1 (HIV-1 Vpr-binding protein) (VprBP) (Serine/threonine-protein kinase VPRBP) (EC 2.7.11.1) (Vpr-interacting protein)	DCAF1 KIAA0800 RIP VPRBP	Homo sapiens (Human)	1507	DCAF1
P41162	ETV3_HUMAN	reviewed	ETS translocation variant 3 (ETS domain transcriptional repressor PE1) (PE-1) (Mitogenic Ets transcriptional suppressor)	ETV3 METS PE1	Homo sapiens (Human)	512	ETV3
Q96QS3	ARX_HUMAN	reviewed	Homeobox protein ARX (Aristaless-related homeobox)	ARX	Homo sapiens (Human)	562	ARX
P49716	CEBPD_HUMAN	reviewed	CCAAT/enhancer-binding protein delta (C/EBP delta) (Nuclear factor NF-IL6-beta) (NF-IL6-beta)	CEBPD	Homo sapiens (Human)	269	CEBPD
Q9HCK8	CHD8_HUMAN	reviewed	Chromodomain-helicase-DNA-binding protein 8 (CHD-8) (EC 3.6.4.12) (ATP-dependent helicase CHD8) (Helicase with SNF2 domain 1)	CHD8 HELSNF1 KIAA1564	Homo sapiens (Human)	2581	CHD8
P50613	CDK7_HUMAN	reviewed	Cyclin-dependent kinase 7 (EC 2.7.11.22) (EC 2.7.11.23) (39 kDa protein kinase) (p39 Mo15) (CDK-activating kinase 1) (Cell division protein kinase 7) (Serine/threonine-protein kinase 1) (TFIIH basal transcription factor complex kinase subunit)	CDK7 CAK CAK1 CDKN7 MO15 STK1	Homo sapiens (Human)	346	CDK7
P24385	CCND1_HUMAN	reviewed	G1/S-specific cyclin-D1 (B-cell lymphoma 1 protein) (BCL-1) (BCL-1 oncogene) (PRAD1 oncogene)	CCND1 BCL1 PRAD1	Homo sapiens (Human)	295	CCND1
P78545	ELF3_HUMAN	reviewed	ETS-related transcription factor Elf-3 (E74-like factor 3) (Epithelial-restricted with serine box) (Epithelium-restricted Ets protein ESX) (Epithelium-specific Ets transcription factor 1) (ESE-1)	ELF3 ERT ESX JEN	Homo sapiens (Human)	371	ELF3
Q03111	ENL_HUMAN	reviewed	Protein ENL (YEATS domain-containing protein 1)	MLLT1 ENL LTG19 YEATS1	Homo sapiens (Human)	559	ENL
P23769	GATA2_HUMAN	reviewed	Endothelial transcription factor GATA-2 (GATA-binding protein 2)	GATA2	Homo sapiens (Human)	480	GATA2
Q9Y261	FOXA2_HUMAN	reviewed	Hepatocyte nuclear factor 3-beta (HNF-3-beta) (HNF-3B) (Forkhead box protein A2) (Transcription factor 3B) (TCF-3B)	FOXA2 HNF3B TCF3B	Homo sapiens (Human)	457	FOXA2
Q9P0K8	FOXJ2_HUMAN	reviewed	Forkhead box protein J2 (Fork head homologous X)	FOXJ2 FHX	Homo sapiens (Human)	574	FOXJ2
Q86WP2	GPBP1_HUMAN	reviewed	Vasculin (GC-rich promoter-binding protein 1) (Vascular wall-linked protein)	GPBP1 GPBP SSH6	Homo sapiens (Human)	473	GPBP1
Q92481	AP2B_HUMAN	reviewed	Transcription factor AP-2-beta (AP2-beta) (Activating enhancer-binding protein 2-beta)	TFAP2B	Homo sapiens (Human)	460	AP2B
Q14CW9	AT7L3_HUMAN	reviewed	Ataxin-7-like protein 3 (SAGA-associated factor 11 homolog)	ATXN7L3	Homo sapiens (Human)	347	AT7L3
Q7RTS1	BHA15_HUMAN	reviewed	Class A basic helix-loop-helix protein 15 (bHLHa15) (Class B basic helix-loop-helix protein 8) (bHLHb8) (Muscle, intestine and stomach expression 1) (MIST-1)	BHLHA15 BHLHB8 MIST1	Homo sapiens (Human)	189	BHA15
Q9C0K0	BC11B_HUMAN	reviewed	B-cell lymphoma/leukemia 11B (BCL-11B) (B-cell CLL/lymphoma 11B) (COUP-TF-interacting protein 2) (Radiation-induced tumor suppressor gene 1 protein) (hRit1)	BCL11B CTIP2 RIT1	Homo sapiens (Human)	894	BC11B
Q92793	CBP_HUMAN	reviewed	CREB-binding protein (Histone lysine acetyltransferase CREBBP) (EC 2.3.1.48) (Protein-lysine acetyltransferase CREBBP) (EC 2.3.1.-)	CREBBP CBP	Homo sapiens (Human)	2442	CBP
Q66K89	E4F1_HUMAN	reviewed	Transcription factor E4F1 (EC 2.3.2.27) (E4F transcription factor 1) (Putative E3 ubiquitin-protein ligase E4F1) (RING-type E3 ubiquitin transferase E4F1) (Transcription factor E4F) (p120E4F) (p50E4F)	E4F1 E4F	Homo sapiens (Human)	784	E4F1
P50549	ETV1_HUMAN	reviewed	ETS translocation variant 1 (Ets-related protein 81)	ETV1 ER81	Homo sapiens (Human)	477	ETV1
Q6ZN32	ETV3L_HUMAN	reviewed	ETS translocation variant 3-like protein	ETV3L	Homo sapiens (Human)	361	ETV3L
O75460	ERN1_HUMAN	reviewed	Serine/threonine-protein kinase/endoribonuclease IRE1 (Endoplasmic reticulum-to-nucleus signaling 1) (Inositol-requiring protein 1) (hIRE1p) (Ire1-alpha) (IRE1a) [Includes: Serine/threonine-protein kinase (EC 2.7.11.1); Endoribonuclease (EC 3.1.26.-)]	ERN1 IRE1	Homo sapiens (Human)	977	ERN1
Q8N1L9	BATF2_HUMAN	reviewed	Basic leucine zipper transcriptional factor ATF-like 2 (B-ATF-2) (Suppressor of AP-1 regulated by IFN) (SARI)	BATF2	Homo sapiens (Human)	274	BATF2
Q9NPI1	BRD7_HUMAN	reviewed	Bromodomain-containing protein 7 (75 kDa bromodomain protein) (Protein CELTIX-1)	BRD7 BP75 CELTIX1	Homo sapiens (Human)	651	BRD7
Q13490	BIRC2_HUMAN	reviewed	Baculoviral IAP repeat-containing protein 2 (EC 2.3.2.27) (Cellular inhibitor of apoptosis 1) (C-IAP1) (IAP homolog B) (Inhibitor of apoptosis protein 2) (hIAP-2) (hIAP2) (RING finger protein 48) (RING-type E3 ubiquitin transferase BIRC2) (TNFR2-TRAF-signaling complex protein 2)	BIRC2 API1 MIHB RNF48	Homo sapiens (Human)	618	BIRC2
Q9NYF8	BCLF1_HUMAN	reviewed	Bcl-2-associated transcription factor 1 (Btf) (BCLAF1 and THRAP3 family member 1)	BCLAF1 BTF KIAA0164	Homo sapiens (Human)	920	BCLF1
Q9H165	BC11A_HUMAN	reviewed	B-cell lymphoma/leukemia 11A (BCL-11A) (B-cell CLL/lymphoma 11A) (COUP-TF-interacting protein 1) (Ecotropic viral integration site 9 protein homolog) (EVI-9) (Zinc finger protein 856)	BCL11A CTIP1 EVI9 KIAA1809 ZNF856	Homo sapiens (Human)	835	BC11A
Q92600	CNOT9_HUMAN	reviewed	CCR4-NOT transcription complex subunit 9 (Cell differentiation protein RQCD1 homolog) (Rcd-1)	CNOT9 RCD1 RQCD1	Homo sapiens (Human)	299	CNOT9
Q99829	CPNE1_HUMAN	reviewed	Copine-1 (Chromobindin 17) (Copine I)	CPNE1 CPN1	Homo sapiens (Human)	537	CPNE1
Q9UH73	COE1_HUMAN	reviewed	Transcription factor COE1 (O/E-1) (OE-1) (Early B-cell factor)	EBF1 COE1 EBF	Homo sapiens (Human)	591	COE1
Q96NX9	DACH2_HUMAN	reviewed	Dachshund homolog 2 (Dach2)	DACH2	Homo sapiens (Human)	599	DACH2
Q92782	DPF1_HUMAN	reviewed	Zinc finger protein neuro-d4 (BRG1-associated factor 45B) (BAF45B) (D4, zinc and double PHD fingers family 1)	DPF1 BAF45B NEUD4	Homo sapiens (Human)	380	DPF1
P50750	CDK9_HUMAN	reviewed	Cyclin-dependent kinase 9 (EC 2.7.11.22) (EC 2.7.11.23) (C-2K) (Cell division cycle 2-like protein kinase 4) (Cell division protein kinase 9) (Serine/threonine-protein kinase PITALRE) (Tat-associated kinase complex catalytic subunit)	CDK9 CDC2L4 TAK	Homo sapiens (Human)	372	CDK9
Q9BQW3	COE4_HUMAN	reviewed	Transcription factor COE4 (Early B-cell factor 4) (EBF-4) (Olf-1/EBF-like 4) (O/E-4) (OE-4)	EBF4 COE4 KIAA1442	Homo sapiens (Human)	602	COE4
O43812	DUX1_HUMAN	reviewed	Double homeobox protein 1	DUX1	Homo sapiens (Human)	170	DUX1
P18146	EGR1_HUMAN	reviewed	Early growth response protein 1 (EGR-1) (AT225) (Nerve growth factor-induced protein A) (NGFI-A) (Transcription factor ETR103) (Transcription factor Zif268) (Zinc finger protein 225) (Zinc finger protein Krox-24)	EGR1 KROX24 ZNF225	Homo sapiens (Human)	543	EGR1
Q6QHK4	FIGLA_HUMAN	reviewed	Factor in the germline alpha (FIGalpha) (Class C basic helix-loop-helix protein 8) (bHLHc8) (Folliculogenesis-specific basic helix-loop-helix protein) (Transcription factor FIGa)	FIGLA BHLHC8	Homo sapiens (Human)	219	FIGLA
Q14192	FHL2_HUMAN	reviewed	Four and a half LIM domains protein 2 (FHL-2) (LIM domain protein DRAL) (Skeletal muscle LIM-protein 3) (SLIM-3)	FHL2 DRAL SLIM3	Homo sapiens (Human)	279	FHL2
Q9BZS1	FOXP3_HUMAN	reviewed	Forkhead box protein P3 (Scurfin) [Cleaved into: Forkhead box protein P3, C-terminally processed; Forkhead box protein P3 41 kDa form]	FOXP3 IPEX JM2	Homo sapiens (Human)	431	FOXP3
P42568	AF9_HUMAN	reviewed	Protein AF-9 (ALL1-fused gene from chromosome 9 protein) (Myeloid/lymphoid or mixed-lineage leukemia translocated to chromosome 3 protein) (YEATS domain-containing protein 3)	MLLT3 AF9 YEATS3	Homo sapiens (Human)	568	AF9
Q8IVW6	ARI3B_HUMAN	reviewed	AT-rich interactive domain-containing protein 3B (ARID domain-containing protein 3B) (Bright and dead ringer protein) (Bright-like protein)	ARID3B BDP DRIL2	Homo sapiens (Human)	561	ARI3B
Q6P1N0	C2D1A_HUMAN	reviewed	Coiled-coil and C2 domain-containing protein 1A (Akt kinase-interacting protein 1) (Five prime repressor element under dual repression-binding protein 1) (FRE under dual repression-binding protein 1) (Freud-1) (Putative NF-kappa-B-activating protein 023N)	CC2D1A AKI1	Homo sapiens (Human)	951	C2D1A
Q8WUH1	CHUR_HUMAN	reviewed	Protein Churchill	CHURC1 C14orf52 CHCH My015	Homo sapiens (Human)	139	CHUR
Q7LFL8	CXXC5_HUMAN	reviewed	CXXC-type zinc finger protein 5 (CF5) (Putative MAPK-activating protein PM08) (Putative NF-kappa-B-activating protein 102) (Retinoid-inducible nuclear factor) (RINF)	CXXC5 HSPC195 TCCCIA00297	Homo sapiens (Human)	322	CXXC5
Q96CJ1	EAF2_HUMAN	reviewed	ELL-associated factor 2 (Testosterone-regulated apoptosis inducer and tumor suppressor protein)	EAF2 TRAITS BM-040	Homo sapiens (Human)	260	EAF2
Q8WW38	FOG2_HUMAN	reviewed	Zinc finger protein ZFPM2 (Friend of GATA protein 2) (FOG-2) (Friend of GATA 2) (hFOG-2) (Zinc finger protein 89B) (Zinc finger protein multitype 2)	ZFPM2 FOG2 ZNF89B	Homo sapiens (Human)	1151	FOG2
Q96RJ6	FER3L_HUMAN	reviewed	Fer3-like protein (Basic helix-loop-helix protein N-twist) (Class A basic helix-loop-helix protein 31) (bHLHa31) (Nephew of atonal 3) (Neuronal twist)	FERD3L BHLHA31 NATO3 NTWIST	Homo sapiens (Human)	166	FER3L
Q9NU39	FX4L1_HUMAN	reviewed	Forkhead box protein D4-like 1 (FOXD4-like 1)	FOXD4L1	Homo sapiens (Human)	408	FX4L1
Q99853	FOXB1_HUMAN	reviewed	Forkhead box protein B1 (Transcription factor FKH-5)	FOXB1 FKH5	Homo sapiens (Human)	325	FOXB1
Q9UMQ3	BARX2_HUMAN	reviewed	Homeobox protein BarH-like 2	BARX2	Homo sapiens (Human)	279	BARX2
Q06187	BTK_HUMAN	reviewed	Tyrosine-protein kinase BTK (EC 2.7.10.2) (Agammaglobulinemia tyrosine kinase) (ATK) (B-cell progenitor kinase) (BPK) (Bruton tyrosine kinase)	BTK AGMX1 ATK BPK	Homo sapiens (Human)	659	BTK
Q15059	BRD3_HUMAN	reviewed	Bromodomain-containing protein 3 (RING3-like protein)	BRD3 KIAA0043 RING3L	Homo sapiens (Human)	726	BRD3
Q9BYV9	BACH2_HUMAN	reviewed	Transcription regulator protein BACH2 (BTB and CNC homolog 2)	BACH2	Homo sapiens (Human)	841	BACH2
O60563	CCNT1_HUMAN	reviewed	Cyclin-T1 (CycT1) (Cyclin-T)	CCNT1	Homo sapiens (Human)	726	CCNT1
O15516	CLOCK_HUMAN	reviewed	Circadian locomoter output cycles protein kaput (hCLOCK) (EC 2.3.1.48) (Class E basic helix-loop-helix protein 8) (bHLHe8)	CLOCK BHLHE8 KIAA0334	Homo sapiens (Human)	846	CLOCK
O95905	ECD_HUMAN	reviewed	Protein ecdysoneless homolog (Human suppressor of GCR two) (hSGT1)	ECD	Homo sapiens (Human)	644	ECD
P20749	BCL3_HUMAN	reviewed	B-cell lymphoma 3 protein (BCL-3) (Proto-oncogene BCL3)	BCL3 BCL4 D19S37	Homo sapiens (Human)	454	BCL3
Q96IF1	AJUBA_HUMAN	reviewed	LIM domain-containing protein ajuba	AJUBA JUB	Homo sapiens (Human)	538	AJUBA
O75175	CNOT3_HUMAN	reviewed	CCR4-NOT transcription complex subunit 3 (CCR4-associated factor 3) (Leukocyte receptor cluster member 2)	CNOT3 KIAA0691 LENG2 NOT3	Homo sapiens (Human)	753	CNOT3
P51946	CCNH_HUMAN	reviewed	Cyclin-H (MO15-associated protein) (p34) (p37)	CCNH	Homo sapiens (Human)	323	CCNH
O75618	DEDD_HUMAN	reviewed	Death effector domain-containing protein (DEDPro1) (Death effector domain-containing testicular molecule) (FLDED-1)	DEDD DEDPRO1 DEFT KE05	Homo sapiens (Human)	318	DEDD
P56177	DLX1_HUMAN	reviewed	Homeobox protein DLX-1	DLX1	Homo sapiens (Human)	255	DLX1
A6NLW8	DUXA_HUMAN	reviewed	Double homeobox protein A	DUXA	Homo sapiens (Human)	204	DUXA
Q9UBX2	DUX4_HUMAN	reviewed	Double homeobox protein 4 (Double homeobox protein 10)	DUX4 DUX10	Homo sapiens (Human)	424	DUX4
Q8IYF1	ELOA2_HUMAN	reviewed	Elongin-A2 (EloA2) (RNA polymerase II transcription factor SIII subunit A2) (Transcription elongation factor B polypeptide 3B)	ELOA2 TCEB3B TCEB3L	Homo sapiens (Human)	753	ELOA2
Q6IQ32	ADNP2_HUMAN	reviewed	Activity-dependent neuroprotector homeobox protein 2 (ADNP homeobox protein 2) (Zinc finger protein 508)	ADNP2 KIAA0863 ZNF508	Homo sapiens (Human)	1131	ADNP2
Q9UHB7	AFF4_HUMAN	reviewed	AF4/FMR2 family member 4 (ALL1-fused gene from chromosome 5q31 protein) (Protein AF-5q31) (Major CDK9 elongation factor-associated protein)	AFF4 AF5Q31 MCEF HSPC092	Homo sapiens (Human)	1163	AFF4
Q9NY43	BARH2_HUMAN	reviewed	BarH-like 2 homeobox protein	BARHL2	Homo sapiens (Human)	387	BARH2
Q9Y5R5	DMRT2_HUMAN	reviewed	Doublesex- and mab-3-related transcription factor 2 (Doublesex-like 2 protein) (DSXL-2)	DMRT2 DSXL2	Homo sapiens (Human)	561	DMRT2
Q9NR48	ASH1L_HUMAN	reviewed	Histone-lysine N-methyltransferase ASH1L (EC 2.1.1.359) (EC 2.1.1.367) (ASH1-like protein) (huASH1) (Absent small and homeotic disks protein 1 homolog) (Lysine N-methyltransferase 2H)	ASH1L KIAA1420 KMT2H	Homo sapiens (Human)	2969	ASH1L
Q6NZI2	CAVN1_HUMAN	reviewed	Caveolae-associated protein 1 (Cavin-1) (Polymerase I and transcript release factor)	CAVIN1 PTRF FKSG13	Homo sapiens (Human)	390	CAVN1
P53567	CEBPG_HUMAN	reviewed	CCAAT/enhancer-binding protein gamma (C/EBP gamma)	CEBPG	Homo sapiens (Human)	150	CEBPG
Q9NQL9	DMRT3_HUMAN	reviewed	Doublesex- and mab-3-related transcription factor 3	DMRT3 DMRTA3	Homo sapiens (Human)	472	DMRT3
Q9HAF1	EAF6_HUMAN	reviewed	Chromatin modification-related protein MEAF6 (MYST/Esa1-associated factor 6) (Esa1-associated factor 6 homolog) (Protein EAF6 homolog) (hEAF6) (Sarcoma antigen NY-SAR-91)	MEAF6 C1orf149 CENP-28 EAF6	Homo sapiens (Human)	191	EAF6
P06733	ENOA_HUMAN	reviewed	Alpha-enolase (EC 4.2.1.11) (2-phospho-D-glycerate hydro-lyase) (C-myc promoter-binding protein) (Enolase 1) (MBP-1) (MPB-1) (Non-neural enolase) (NNE) (Phosphopyruvate hydratase) (Plasminogen-binding protein)	ENO1 ENO1L1 MBPB1 MPB1	Homo sapiens (Human)	434	ENOA
Q86UU0	BCL9L_HUMAN	reviewed	B-cell CLL/lymphoma 9-like protein (B-cell lymphoma 9-like protein) (BCL9-like protein) (Protein BCL9-2)	BCL9L DLNB11	Homo sapiens (Human)	1499	BCL9L
Q13185	CBX3_HUMAN	reviewed	Chromobox protein homolog 3 (HECH) (Heterochromatin protein 1 homolog gamma) (HP1 gamma) (Modifier 2 protein)	CBX3	Homo sapiens (Human)	183	CBX3
O75155	CAND2_HUMAN	reviewed	Cullin-associated NEDD8-dissociated protein 2 (Cullin-associated and neddylation-dissociated protein 2) (Epididymis tissue protein Li 169) (TBP-interacting protein of 120 kDa B) (TBP-interacting protein 120B) (p120 CAND2)	CAND2 KIAA0667 TIP120B	Homo sapiens (Human)	1236	CAND2
Q71F23	CENPU_HUMAN	reviewed	Centromere protein U (CENP-U) (Centromere protein of 50 kDa) (CENP-50) (Interphase centromere complex protein 24) (KSHV latent nuclear antigen-interacting protein 1) (MLF1-interacting protein) (Polo-box-interacting protein 1)	CENPU ICEN24 KLIP1 MLF1IP PBIP1	Homo sapiens (Human)	418	CENPU
Q99459	CDC5L_HUMAN	reviewed	Cell division cycle 5-like protein (Cdc5-like protein) (Pombe cdc5-related protein)	CDC5L KIAA0432 PCDC5RP	Homo sapiens (Human)	802	CDC5L
Q68CJ9	CR3L3_HUMAN	reviewed	Cyclic AMP-responsive element-binding protein 3-like protein 3 (cAMP-responsive element-binding protein 3-like protein 3) (Transcription factor CREB-H) [Cleaved into: Processed cyclic AMP-responsive element-binding protein 3-like protein 3]	CREB3L3 CREBH HYST1481	Homo sapiens (Human)	461	CR3L3
Q96MA1	DMRTB_HUMAN	reviewed	Doublesex- and mab-3-related transcription factor B1	DMRTB1	Homo sapiens (Human)	342	DMRTB
Q6IA86	ELP2_HUMAN	reviewed	Elongator complex protein 2 (ELP2) (SHINC-2) (STAT3-interacting protein 1) (StIP1)	ELP2 STATIP1	Homo sapiens (Human)	826	ELP2
Q99856	ARI3A_HUMAN	reviewed	AT-rich interactive domain-containing protein 3A (ARID domain-containing protein 3A) (B-cell regulator of IgH transcription) (Bright) (Dead ringer-like protein 1) (E2F-binding protein 1)	ARID3A DRIL1 DRIL3 DRX E2FBP1	Homo sapiens (Human)	593	ARI3A
Q9UIV1	CNOT7_HUMAN	reviewed	CCR4-NOT transcription complex subunit 7 (EC 3.1.13.4) (BTG1-binding factor 1) (CCR4-associated factor 1) (CAF-1) (Caf1a)	CNOT7 CAF1	Homo sapiens (Human)	285	CNOT7
O43709	BUD23_HUMAN	reviewed	Probable 18S rRNA (guanine-N(7))-methyltransferase (EC 2.1.1.-) (Bud site selection protein 23 homolog) (Metastasis-related methyltransferase 1) (Williams-Beuren syndrome chromosomal region 22 protein) (rRNA methyltransferase and ribosome maturation factor)	BUD23 MERM1 WBSCR22 HUSSY-03 PP3381	Homo sapiens (Human)	281	BUD23
O75909	CCNK_HUMAN	reviewed	Cyclin-K	CCNK CPR4	Homo sapiens (Human)	580	CCNK
Q96RK1	CITE4_HUMAN	reviewed	Cbp/p300-interacting transactivator 4 (MSG1-related protein 2) (MRG-2)	CITED4 MRG2	Homo sapiens (Human)	184	CITE4
Q9NR30	DDX21_HUMAN	reviewed	Nucleolar RNA helicase 2 (EC 3.6.4.13) (DEAD box protein 21) (Gu-alpha) (Nucleolar RNA helicase Gu) (Nucleolar RNA helicase II) (RH II/Gu)	DDX21	Homo sapiens (Human)	783	DDX21
Q9HB65	ELL3_HUMAN	reviewed	RNA polymerase II elongation factor ELL3	ELL3	Homo sapiens (Human)	397	ELL3
P60002	ELOF1_HUMAN	reviewed	Transcription elongation factor 1 homolog	ELOF1	Homo sapiens (Human)	83	ELOF1
A6NJG6	ARGFX_HUMAN	reviewed	Arginine-fifty homeobox	ARGFX	Homo sapiens (Human)	315	ARGFX
P18848	ATF4_HUMAN	reviewed	Cyclic AMP-dependent transcription factor ATF-4 (cAMP-dependent transcription factor ATF-4) (Activating transcription factor 4) (Cyclic AMP-responsive element-binding protein 2) (CREB-2) (cAMP-responsive element-binding protein 2) (Tax-responsive enhancer element-binding protein 67) (TaxREB67)	ATF4 CREB2 TXREB	Homo sapiens (Human)	351	ATF4
Q13352	CENPR_HUMAN	reviewed	Centromere protein R (CENP-R) (Beta-3-endonexin) (Integrin beta-3-binding protein) (Nuclear receptor-interacting factor 3)	ITGB3BP CENPR NRIF3	Homo sapiens (Human)	177	CENPR
P39880	CUX1_HUMAN	reviewed	Homeobox protein cut-like 1 (CCAAT displacement protein) (CDP) (CDP/Cux p200) (Homeobox protein cux-1) [Cleaved into: CDP/Cux p110]	CUX1 CUTL1	Homo sapiens (Human)	1505	CUX1
P49711	CTCF_HUMAN	reviewed	Transcriptional repressor CTCF (11-zinc finger protein) (CCCTC-binding factor) (CTCFL paralog)	CTCF	Homo sapiens (Human)	727	CTCF
P19525	E2AK2_HUMAN	reviewed	Interferon-induced, double-stranded RNA-activated protein kinase (EC 2.7.11.1) (Eukaryotic translation initiation factor 2-alpha kinase 2) (eIF-2A protein kinase 2) (Interferon-inducible RNA-dependent protein kinase) (P1/eIF-2A protein kinase) (Protein kinase RNA-activated) (PKR) (Protein kinase R) (Tyrosine-protein kinase EIF2AK2) (EC 2.7.10.2) (p68 kinase)	EIF2AK2 PKR PRKR	Homo sapiens (Human)	551	E2AK2
Q01094	E2F1_HUMAN	reviewed	Transcription factor E2F1 (E2F-1) (PBR3) (Retinoblastoma-associated protein 1) (RBAP-1) (Retinoblastoma-binding protein 3) (RBBP-3) (pRB-binding protein E2F-1)	E2F1 RBBP3	Homo sapiens (Human)	437	E2F1
Q8N0Z2	ABRA_HUMAN	reviewed	Actin-binding Rho-activating protein (Striated muscle activator of Rho-dependent signaling) (STARS)	ABRA	Homo sapiens (Human)	381	ABRA
P41182	BCL6_HUMAN	reviewed	B-cell lymphoma 6 protein (BCL-6) (B-cell lymphoma 5 protein) (BCL-5) (Protein LAZ-3) (Zinc finger and BTB domain-containing protein 27) (Zinc finger protein 51)	BCL6 BCL5 LAZ3 ZBTB27 ZNF51	Homo sapiens (Human)	706	BCL6
Q9BWT1	CDCA7_HUMAN	reviewed	Cell division cycle-associated protein 7 (Protein JPO1)	CDCA7 JPO1	Homo sapiens (Human)	371	CDCA7
O60519	CRBL2_HUMAN	reviewed	cAMP-responsive element-binding protein-like 2	CREBL2	Homo sapiens (Human)	120	CRBL2
P19784	CSK22_HUMAN	reviewed	Casein kinase II subunit alpha' (CK II alpha') (EC 2.7.11.1)	CSNK2A2 CK2A2	Homo sapiens (Human)	350	CSK22
Q6UUV9	CRTC1_HUMAN	reviewed	CREB-regulated transcription coactivator 1 (Mucoepidermoid carcinoma translocated protein 1) (Transducer of regulated cAMP response element-binding protein 1) (TORC-1) (Transducer of CREB protein 1)	CRTC1 KIAA0616 MECT1 TORC1 WAMTP1	Homo sapiens (Human)	634	CRTC1
Q70SY1	CR3L2_HUMAN	reviewed	Cyclic AMP-responsive element-binding protein 3-like protein 2 (cAMP-responsive element-binding protein 3-like protein 2) (BBF2 human homolog on chromosome 7) [Cleaved into: Processed cyclic AMP-responsive element-binding protein 3-like protein 2]	CREB3L2 BBF2H7	Homo sapiens (Human)	520	CR3L2
Q8WXF8	DEDD2_HUMAN	reviewed	DNA-binding death effector domain-containing protein 2 (DED-containing protein FLAME-3) (FADD-like anti-apoptotic molecule 3)	DEDD2 FLAME3 PSEC0004	Homo sapiens (Human)	326	DEDD2
P56178	DLX5_HUMAN	reviewed	Homeobox protein DLX-5	DLX5	Homo sapiens (Human)	289	DLX5
A9YTQ3	AHRR_HUMAN	reviewed	Aryl hydrocarbon receptor repressor (AhR repressor) (AhRR) (Class E basic helix-loop-helix protein 77) (bHLHe77)	AHRR BHLHE77 KIAA1234	Homo sapiens (Human)	701	AHRR
Q9UKV8	AGO2_HUMAN	reviewed	Protein argonaute-2 (Argonaute2) (hAgo2) (EC 3.1.26.n2) (Argonaute RISC catalytic component 2) (Eukaryotic translation initiation factor 2C 2) (eIF-2C 2) (eIF2C 2) (PAZ Piwi domain protein) (PPD) (Protein slicer)	AGO2 EIF2C2	Homo sapiens (Human)	859	AGO2
P18847	ATF3_HUMAN	reviewed	Cyclic AMP-dependent transcription factor ATF-3 (cAMP-dependent transcription factor ATF-3) (Activating transcription factor 3)	ATF3	Homo sapiens (Human)	181	ATF3
Q6W2J9	BCOR_HUMAN	reviewed	BCL-6 corepressor (BCoR)	BCOR KIAA1575	Homo sapiens (Human)	1755	BCOR
Q96GN5	CDA7L_HUMAN	reviewed	Cell division cycle-associated 7-like protein (Protein JPO2) (Transcription factor RAM2)	CDCA7L HR1 JPO2 R1	Homo sapiens (Human)	454	CDA7L
Q92841	DDX17_HUMAN	reviewed	Probable ATP-dependent RNA helicase DDX17 (EC 3.6.4.13) (DEAD box protein 17) (DEAD box protein p72) (DEAD box protein p82) (RNA-dependent helicase p72)	DDX17	Homo sapiens (Human)	729	DDX17
Q9H161	ALX4_HUMAN	reviewed	Homeobox protein aristaless-like 4	ALX4 KIAA1788	Homo sapiens (Human)	411	ALX4
O43313	ATMIN_HUMAN	reviewed	ATM interactor (ATM/ATR-substrate CHK2-interacting zinc finger protein) (ASCIZ) (Zinc finger protein 822)	ATMIN KIAA0431 ZNF822	Homo sapiens (Human)	823	ATMIN
Q3C1V8	BSH_HUMAN	reviewed	Brain-specific homeobox protein homolog	BSX BSX1	Homo sapiens (Human)	233	BSH
Q9H6U6	BCAS3_HUMAN	reviewed	BCAS3 microtubule associated cell migration factor (Breast carcinoma-amplified sequence 3) (GAOB1)	BCAS3	Homo sapiens (Human)	928	BCAS3
O96017	CHK2_HUMAN	reviewed	Serine/threonine-protein kinase Chk2 (EC 2.7.11.1) (CHK2 checkpoint homolog) (Cds1 homolog) (Hucds1) (hCds1) (Checkpoint kinase 2)	CHEK2 CDS1 CHK2 RAD53	Homo sapiens (Human)	543	CHK2
Q9H4W6	COE3_HUMAN	reviewed	Transcription factor COE3 (Early B-cell factor 3) (EBF-3) (Olf-1/EBF-like 2) (O/E-2) (OE-2)	EBF3 COE3	Homo sapiens (Human)	596	COE3
O43293	DAPK3_HUMAN	reviewed	Death-associated protein kinase 3 (DAP kinase 3) (EC 2.7.11.1) (DAP-like kinase) (Dlk) (MYPT1 kinase) (Zipper-interacting protein kinase) (ZIP-kinase)	DAPK3 ZIPK	Homo sapiens (Human)	454	DAPK3
P15036	ETS2_HUMAN	reviewed	Protein C-ets-2	ETS2	Homo sapiens (Human)	469	ETS2
Q96EB1	ELP4_HUMAN	reviewed	Elongator complex protein 4 (hELP4) (PAX6 neighbor gene protein)	ELP4 C11orf19 PAXNEB	Homo sapiens (Human)	424	ELP4
Q99502	EYA1_HUMAN	reviewed	Eyes absent homolog 1 (EC 3.1.3.16) (EC 3.1.3.48)	EYA1	Homo sapiens (Human)	592	EYA1
O00167	EYA2_HUMAN	reviewed	Eyes absent homolog 2 (EC 3.1.3.48)	EYA2 EAB1	Homo sapiens (Human)	538	EYA2
Q99581	FEV_HUMAN	reviewed	Protein FEV (Fifth Ewing variant protein) (PC12 ETS domain-containing transcription factor 1) (PC12 ETS factor 1) (Pet-1)	FEV PET1	Homo sapiens (Human)	238	FEV
Q96LI6	HSFY1_HUMAN	reviewed	Heat shock transcription factor, Y-linked (Heat shock transcription factor 2-like protein) (HSF2-like)	HSFY1 HSF2L HSFY; HSFY2 HSF2L HSFY	Homo sapiens (Human)	401	HSFY1
O75840	KLF7_HUMAN	reviewed	Krueppel-like factor 7 (Ubiquitous krueppel-like factor)	KLF7 UKLF	Homo sapiens (Human)	302	KLF7
O00571	DDX3X_HUMAN	reviewed	ATP-dependent RNA helicase DDX3X (EC 3.6.4.13) (CAP-Rf) (DEAD box protein 3, X-chromosomal) (DEAD box, X isoform) (DBX) (Helicase-like protein 2) (HLP2)	DDX3X DBX DDX3	Homo sapiens (Human)	662	DDX3X
Q05215	EGR4_HUMAN	reviewed	Early growth response protein 4 (EGR-4) (AT133)	EGR4	Homo sapiens (Human)	589	EGR4
P04626	ERBB2_HUMAN	reviewed	Receptor tyrosine-protein kinase erbB-2 (EC 2.7.10.1) (Metastatic lymph node gene 19 protein) (MLN 19) (Proto-oncogene Neu) (Proto-oncogene c-ErbB-2) (Tyrosine kinase-type cell surface receptor HER2) (p185erbB2) (CD antigen CD340)	ERBB2 HER2 MLN19 NEU NGL	Homo sapiens (Human)	1255	ERBB2
O15353	FOXN1_HUMAN	reviewed	Forkhead box protein N1 (Winged-helix transcription factor nude)	FOXN1 RONU WHN	Homo sapiens (Human)	648	FOXN1
O60548	FOXD2_HUMAN	reviewed	Forkhead box protein D2 (Forkhead-related protein FKHL17) (Forkhead-related transcription factor 9) (FREAC-9)	FOXD2 FKHL17 FREAC9	Homo sapiens (Human)	495	FOXD2
P27695	APEX1_HUMAN	reviewed	DNA-(apurinic or apyrimidinic site) endonuclease (EC 3.1.-.-) (APEX nuclease) (APEN) (Apurinic-apyrimidinic endonuclease 1) (AP endonuclease 1) (APE-1) (REF-1) (Redox factor-1) [Cleaved into: DNA-(apurinic or apyrimidinic site) endonuclease, mitochondrial]	APEX1 APE APE1 APEX APX HAP1 REF1	Homo sapiens (Human)	318	APEX1
Q13901	C1D_HUMAN	reviewed	Nuclear nucleic acid-binding protein C1D (hC1D)	C1D	Homo sapiens (Human)	141	C1D
Q9UKW6	ELF5_HUMAN	reviewed	ETS-related transcription factor Elf-5 (E74-like factor 5) (Epithelium-restricted ESE-1-related Ets factor) (Epithelium-specific Ets transcription factor 2) (ESE-2)	ELF5 ESE2	Homo sapiens (Human)	265	ELF5
Q15303	ERBB4_HUMAN	reviewed	Receptor tyrosine-protein kinase erbB-4 (EC 2.7.10.1) (Proto-oncogene-like protein c-ErbB-4) (Tyrosine kinase-type cell surface receptor HER4) (p180erbB4) [Cleaved into: ERBB4 intracellular domain (4ICD) (E4ICD) (s80HER4)]	ERBB4 HER4	Homo sapiens (Human)	1308	ERBB4
Q13461	FOXE3_HUMAN	reviewed	Forkhead box protein E3 (Forkhead-related protein FKHL12) (Forkhead-related transcription factor 8) (FREAC-8)	FOXE3 FKHL12 FREAC8	Homo sapiens (Human)	319	FOXE3
Q96NZ1	FOXN4_HUMAN	reviewed	Forkhead box protein N4	FOXN4	Homo sapiens (Human)	517	FOXN4
P55317	FOXA1_HUMAN	reviewed	Hepatocyte nuclear factor 3-alpha (HNF-3-alpha) (HNF-3A) (Forkhead box protein A1) (Transcription factor 3A) (TCF-3A)	FOXA1 HNF3A TCF3A	Homo sapiens (Human)	472	FOXA1
O43524	FOXO3_HUMAN	reviewed	Forkhead box protein O3 (AF6q21 protein) (Forkhead in rhabdomyosarcoma-like 1)	FOXO3 FKHRL1 FOXO3A	Homo sapiens (Human)	673	FOXO3
P09067	HXB5_HUMAN	reviewed	Homeobox protein Hox-B5 (Homeobox protein HHO.C10) (Homeobox protein Hox-2A) (Homeobox protein Hu-1)	HOXB5 HOX2A	Homo sapiens (Human)	269	HXB5
P17482	HXB9_HUMAN	reviewed	Homeobox protein Hox-B9 (Homeobox protein Hox-2.5) (Homeobox protein Hox-2E)	HOXB9 HOX2E	Homo sapiens (Human)	250	HXB9
P09629	HXB7_HUMAN	reviewed	Homeobox protein Hox-B7 (Homeobox protein HHO.C1) (Homeobox protein Hox-2C)	HOXB7 HOX2C	Homo sapiens (Human)	217	HXB7
P17481	HXB8_HUMAN	reviewed	Homeobox protein Hox-B8 (Homeobox protein Hox-2.4) (Homeobox protein Hox-2D)	HOXB8 HOX2D	Homo sapiens (Human)	243	HXB8
Q9NYD6	HXC10_HUMAN	reviewed	Homeobox protein Hox-C10 (Homeobox protein Hox-3I)	HOXC10 HOX3I	Homo sapiens (Human)	342	HXC10
Q14005	IL16_HUMAN	reviewed	Pro-interleukin-16 [Cleaved into: Interleukin-16 (IL-16) (Lymphocyte chemoattractant factor) (LCF)]	IL16	Homo sapiens (Human)	1332	IL16
O43248	HXC11_HUMAN	reviewed	Homeobox protein Hox-C11 (Homeobox protein Hox-3H)	HOXC11 HOX3H	Homo sapiens (Human)	304	HXC11
P31275	HXC12_HUMAN	reviewed	Homeobox protein Hox-C12 (Homeobox protein Hox-3F)	HOXC12 HOC3F HOX3F	Homo sapiens (Human)	282	HXC12
P31276	HXC13_HUMAN	reviewed	Homeobox protein Hox-C13 (Homeobox protein Hox-3G)	HOXC13 HOX3G	Homo sapiens (Human)	330	HXC13
P09017	HXC4_HUMAN	reviewed	Homeobox protein Hox-C4 (Homeobox protein CP19) (Homeobox protein Hox-3E)	HOXC4 HOX3E	Homo sapiens (Human)	264	HXC4
Q00444	HXC5_HUMAN	reviewed	Homeobox protein Hox-C5 (Homeobox protein CP11) (Homeobox protein Hox-3D)	HOXC5 HOX3D	Homo sapiens (Human)	222	HXC5
P09630	HXC6_HUMAN	reviewed	Homeobox protein Hox-C6 (Homeobox protein CP25) (Homeobox protein HHO.C8) (Homeobox protein Hox-3C)	HOXC6 HOX3C	Homo sapiens (Human)	235	HXC6
P31273	HXC8_HUMAN	reviewed	Homeobox protein Hox-C8 (Homeobox protein Hox-3A)	HOXC8 HOX3A	Homo sapiens (Human)	242	HXC8
P31274	HXC9_HUMAN	reviewed	Homeobox protein Hox-C9 (Homeobox protein Hox-3B)	HOXC9 HOX3B	Homo sapiens (Human)	260	HXC9
P31260	HXA10_HUMAN	reviewed	Homeobox protein Hox-A10 (Homeobox protein Hox-1.8) (Homeobox protein Hox-1H) (PL)	HOXA10 HOX1H	Homo sapiens (Human)	410	HXA10
P28358	HXD10_HUMAN	reviewed	Homeobox protein Hox-D10 (Homeobox protein Hox-4D) (Homeobox protein Hox-4E)	HOXD10 HOX4D HOX4E	Homo sapiens (Human)	340	HXD10
P31270	HXA11_HUMAN	reviewed	Homeobox protein Hox-A11 (Homeobox protein Hox-1I)	HOXA11 HOX1I	Homo sapiens (Human)	313	HXA11
P31271	HXA13_HUMAN	reviewed	Homeobox protein Hox-A13 (Homeobox protein Hox-1J)	HOXA13 HOX1J	Homo sapiens (Human)	388	HXA13
P31277	HXD11_HUMAN	reviewed	Homeobox protein Hox-D11 (Homeobox protein Hox-4F)	HOXD11 HOX4F	Homo sapiens (Human)	338	HXD11
P35452	HXD12_HUMAN	reviewed	Homeobox protein Hox-D12 (Homeobox protein Hox-4H)	HOXD12 HOX4H	Homo sapiens (Human)	270	HXD12
P49639	HXA1_HUMAN	reviewed	Homeobox protein Hox-A1 (Homeobox protein Hox-1F)	HOXA1 HOX1F	Homo sapiens (Human)	335	HXA1
Q02577	HEN2_HUMAN	reviewed	Helix-loop-helix protein 2 (HEN-2) (Class A basic helix-loop-helix protein 34) (bHLHa34) (Nescient helix loop helix 2) (NSCL-2)	NHLH2 BHLHA34 HEN2 KIAA0490	Homo sapiens (Human)	135	HEN2
Q13351	KLF1_HUMAN	reviewed	Krueppel-like factor 1 (Erythroid krueppel-like transcription factor) (EKLF)	KLF1 EKLF	Homo sapiens (Human)	362	KLF1
Q92830	KAT2A_HUMAN	reviewed	Histone acetyltransferase KAT2A (EC 2.3.1.48) (General control of amino acid synthesis protein 5-like 2) (Histone acetyltransferase GCN5) (hGCN5) (Histone glutaryltransferase KAT2A) (EC 2.3.1.-) (Histone succinyltransferase KAT2A) (EC 2.3.1.-) (Lysine acetyltransferase 2A) (STAF97)	KAT2A GCN5 GCN5L2	Homo sapiens (Human)	837	KAT2A
O94805	ACL6B_HUMAN	reviewed	Actin-like protein 6B (53 kDa BRG1-associated factor B) (Actin-related protein Baf53b) (ArpNalpha) (BRG1-associated factor 53B) (BAF53B)	ACTL6B ACTL6 BAF53B	Homo sapiens (Human)	426	ACL6B
P20290	BTF3_HUMAN	reviewed	Transcription factor BTF3 (Nascent polypeptide-associated complex subunit beta) (NAC-beta) (RNA polymerase B transcription factor 3)	BTF3 NACB OK/SW-cl.8	Homo sapiens (Human)	206	BTF3
O14867	BACH1_HUMAN	reviewed	Transcription regulator protein BACH1 (BTB and CNC homolog 1) (HA2303)	BACH1	Homo sapiens (Human)	736	BACH1
Q9UKL3	C8AP2_HUMAN	reviewed	CASP8-associated protein 2 (FLICE-associated huge protein)	CASP8AP2 FLASH KIAA1315 RIP25	Homo sapiens (Human)	1982	C8AP2
P55316	FOXG1_HUMAN	reviewed	Forkhead box protein G1 (Brain factor 1) (BF-1) (BF1) (Brain factor 2) (BF-2) (BF2) (hBF-2) (Forkhead box protein G1A) (Forkhead box protein G1B) (Forkhead box protein G1C) (Forkhead-related protein FKHL1) (HFK1) (Forkhead-related protein FKHL2) (HFK2) (Forkhead-related protein FKHL3) (HFK3)	FOXG1 FKH2 FKHL1 FKHL2 FKHL3 FKHL4 FOXG1A FOXG1B FOXG1C	Homo sapiens (Human)	489	FOXG1
Q9UPW0	FOXJ3_HUMAN	reviewed	Forkhead box protein J3	FOXJ3 KIAA1041	Homo sapiens (Human)	622	FOXJ3
O00409	FOXN3_HUMAN	reviewed	Forkhead box protein N3 (Checkpoint suppressor 1)	FOXN3 C14orf116 CHES1	Homo sapiens (Human)	490	FOXN3
Q12947	FOXF2_HUMAN	reviewed	Forkhead box protein F2 (Forkhead-related activator 2) (FREAC-2) (Forkhead-related protein FKHL6) (Forkhead-related transcription factor 2)	FOXF2 FKHL6 FREAC2	Homo sapiens (Human)	444	FOXF2
Q8IVH2	FOXP4_HUMAN	reviewed	Forkhead box protein P4 (Fork head-related protein-like A)	FOXP4 FKHLA	Homo sapiens (Human)	680	FOXP4
Q5JVS0	HABP4_HUMAN	reviewed	Intracellular hyaluronan-binding protein 4 (IHABP-4) (IHABP4) (Hyaluronan-binding protein 4) (Ki-1/57 intracellular antigen)	HABP4	Homo sapiens (Human)	413	HABP4
Q9Y2Y9	KLF13_HUMAN	reviewed	Krueppel-like factor 13 (Basic transcription element-binding protein 3) (BTE-binding protein 3) (Novel Sp1-like zinc finger transcription factor 1) (RANTES factor of late activated T-lymphocytes 1) (RFLAT-1) (Transcription factor BTEB3) (Transcription factor NSLP1)	KLF13 BTEB3 NSLP1	Homo sapiens (Human)	288	KLF13
Q09472	EP300_HUMAN	reviewed	Histone acetyltransferase p300 (p300 HAT) (EC 2.3.1.48) (E1A-associated protein p300) (Histone butyryltransferase p300) (EC 2.3.1.-) (Histone crotonyltransferase p300) (EC 2.3.1.-) (Protein 2-hydroxyisobutyryltransferase p300) (EC 2.3.1.-) (Protein lactyltransferas p300) (EC 2.3.1.-) (Protein propionyltransferase p300) (EC 2.3.1.-)	EP300 P300	Homo sapiens (Human)	2414	EP300
Q9BWX5	GATA5_HUMAN	reviewed	Transcription factor GATA-5 (GATA-binding factor 5)	GATA5	Homo sapiens (Human)	397	GATA5
O00358	FOXE1_HUMAN	reviewed	Forkhead box protein E1 (Forkhead box protein E2) (Forkhead-related protein FKHL15) (HFKH4) (HNF-3/fork head-like protein 5) (HFKL5) (Thyroid transcription factor 2) (TTF-2)	FOXE1 FKHL15 FOXE2 TITF2 TTF2	Homo sapiens (Human)	373	FOXE1
Q9C009	FOXQ1_HUMAN	reviewed	Forkhead box protein Q1 (HNF-3/forkhead-like protein 1) (HFH-1) (Hepatocyte nuclear factor 3 forkhead homolog 1)	FOXQ1 HFH1	Homo sapiens (Human)	403	FOXQ1
P52951	GBX2_HUMAN	reviewed	Homeobox protein GBX-2 (Gastrulation and brain-specific homeobox protein 2)	GBX2	Homo sapiens (Human)	348	GBX2
P35453	HXD13_HUMAN	reviewed	Homeobox protein Hox-D13 (Homeobox protein Hox-4I)	HOXD13 HOX4I	Homo sapiens (Human)	343	HXD13
O43364	HXA2_HUMAN	reviewed	Homeobox protein Hox-A2 (Homeobox protein Hox-1K)	HOXA2 HOX1K	Homo sapiens (Human)	376	HXA2
Q9GZZ0	HXD1_HUMAN	reviewed	Homeobox protein Hox-D1 (Homeobox protein Hox-GG)	HOXD1 HOX4 HOX4G	Homo sapiens (Human)	328	HXD1
O43365	HXA3_HUMAN	reviewed	Homeobox protein Hox-A3 (Homeobox protein Hox-1E)	HOXA3 HOX1E	Homo sapiens (Human)	443	HXA3
P31249	HXD3_HUMAN	reviewed	Homeobox protein Hox-D3 (Homeobox protein Hox-4A)	HOXD3 HOX1D HOX4A	Homo sapiens (Human)	432	HXD3
Q00056	HXA4_HUMAN	reviewed	Homeobox protein Hox-A4 (Homeobox protein Hox-1.4) (Homeobox protein Hox-1D)	HOXA4 HOX1D	Homo sapiens (Human)	320	HXA4
P09016	HXD4_HUMAN	reviewed	Homeobox protein Hox-D4 (Homeobox protein HHO.C13) (Homeobox protein Hox-4B) (Homeobox protein Hox-5.1)	HOXD4 HOX4B	Homo sapiens (Human)	255	HXD4
P20719	HXA5_HUMAN	reviewed	Homeobox protein Hox-A5 (Homeobox protein Hox-1C)	HOXA5 HOX1C	Homo sapiens (Human)	270	HXA5
P13378	HXD8_HUMAN	reviewed	Homeobox protein Hox-D8 (Homeobox protein Hox-4E) (Homeobox protein Hox-5.4)	HOXD8 HOX4E	Homo sapiens (Human)	290	HXD8
P28356	HXD9_HUMAN	reviewed	Homeobox protein Hox-D9 (Homeobox protein Hox-4C) (Homeobox protein Hox-5.2)	HOXD9 HOX4C	Homo sapiens (Human)	352	HXD9
P14316	IRF2_HUMAN	reviewed	Interferon regulatory factor 2 (IRF-2)	IRF2	Homo sapiens (Human)	349	IRF2
Q96DB2	HDA11_HUMAN	reviewed	Histone deacetylase 11 (HD11) (EC 3.5.1.98)	HDAC11	Homo sapiens (Human)	347	HDA11
Q92769	HDAC2_HUMAN	reviewed	Histone deacetylase 2 (HD2) (EC 3.5.1.98)	HDAC2	Homo sapiens (Human)	488	HDAC2
P17096	HMGA1_HUMAN	reviewed	High mobility group protein HMG-I/HMG-Y (HMG-I(Y)) (High mobility group AT-hook protein 1) (High mobility group protein A1) (High mobility group protein R)	HMGA1 HMGIY	Homo sapiens (Human)	107	HMGA1
O95760	IL33_HUMAN	reviewed	Interleukin-33 (IL-33) (Interleukin-1 family member 11) (IL-1F11) (Nuclear factor from high endothelial venules) (NF-HEV) [Cleaved into: Interleukin-33 (95-270); Interleukin-33 (99-270); Interleukin-33 (109-270)]	IL33 C9orf26 IL1F11 NFHEV	Homo sapiens (Human)	270	IL33
Q92985	IRF7_HUMAN	reviewed	Interferon regulatory factor 7 (IRF-7)	IRF7	Homo sapiens (Human)	503	IRF7
Q6XD76	ASCL4_HUMAN	reviewed	Achaete-scute homolog 4 (ASH-4) (hASH4) (Achaete-scute-like protein 4) (Class A basic helix-loop-helix protein 44) (bHLHa44)	ASCL4 BHLHA44 HASH4	Homo sapiens (Human)	172	ASCL4
Q06889	EGR3_HUMAN	reviewed	Early growth response protein 3 (EGR-3) (Zinc finger protein pilot)	EGR3 PILOT	Homo sapiens (Human)	387	EGR3
P14921	ETS1_HUMAN	reviewed	Protein C-ets-1 (p54)	ETS1 EWSR2	Homo sapiens (Human)	441	ETS1
Q8TAK5	GABP2_HUMAN	reviewed	GA-binding protein subunit beta-2 (GABP subunit beta-2) (GABPB-2)	GABPB2	Homo sapiens (Human)	448	GABP2
Q9UJU5	FOXD3_HUMAN	reviewed	Forkhead box protein D3 (HNF3/FH transcription factor genesis)	FOXD3 HFH2	Homo sapiens (Human)	478	FOXD3
Q9NQ87	HEYL_HUMAN	reviewed	Hairy/enhancer-of-split related with YRPW motif-like protein (hHeyL) (Class B basic helix-loop-helix protein 33) (bHLHb33) (Hairy-related transcription factor 3) (HRT-3) (hHRT3)	HEYL BHLHB33 HRT3	Homo sapiens (Human)	328	HEYL
O43719	HTSF1_HUMAN	reviewed	HIV Tat-specific factor 1 (Tat-SF1)	HTATSF1	Homo sapiens (Human)	755	HTSF1
Q12905	ILF2_HUMAN	reviewed	Interleukin enhancer-binding factor 2 (Nuclear factor of activated T-cells 45 kDa)	ILF2 NF45 PRO3063	Homo sapiens (Human)	390	ILF2
Q7Z5L9	I2BP2_HUMAN	reviewed	Interferon regulatory factor 2-binding protein 2 (IRF-2-binding protein 2) (IRF-2BP2)	IRF2BP2	Homo sapiens (Human)	587	I2BP2
Q01543	FLI1_HUMAN	reviewed	Friend leukemia integration 1 transcription factor (Proto-oncogene Fli-1) (Transcription factor ERGB)	FLI1	Homo sapiens (Human)	452	FLI1
P23771	GATA3_HUMAN	reviewed	Trans-acting T-cell-specific transcription factor GATA-3 (GATA-binding factor 3)	GATA3	Homo sapiens (Human)	443	GATA3
Q86UP8	GTD2A_HUMAN	reviewed	General transcription factor II-I repeat domain-containing protein 2A (GTF2I repeat domain-containing protein 2A) (Transcription factor GTF2IRD2-alpha)	GTF2IRD2 GTF2IRD2A	Homo sapiens (Human)	949	GTD2A
O00291	HIP1_HUMAN	reviewed	Huntingtin-interacting protein 1 (HIP-1) (Huntingtin-interacting protein I) (HIP-I)	HIP1	Homo sapiens (Human)	1037	HIP1
P78415	IRX3_HUMAN	reviewed	Iroquois-class homeodomain protein IRX-3 (Homeodomain protein IRXB1) (Iroquois homeobox protein 3)	IRX3 IRXB1	Homo sapiens (Human)	501	IRX3
P43268	ETV4_HUMAN	reviewed	ETS translocation variant 4 (Adenovirus E1A enhancer-binding protein) (E1A-F) (Polyomavirus enhancer activator 3 homolog) (Protein PEA3)	ETV4 E1AF PEA3	Homo sapiens (Human)	484	ETV4
P03372	ESR1_HUMAN	reviewed	Estrogen receptor (ER) (ER-alpha) (Estradiol receptor) (Nuclear receptor subfamily 3 group A member 1)	ESR1 ESR NR3A1	Homo sapiens (Human)	595	ESR1
Q8IX07	FOG1_HUMAN	reviewed	Zinc finger protein ZFPM1 (Friend of GATA protein 1) (FOG-1) (Friend of GATA 1) (Zinc finger protein 89A) (Zinc finger protein multitype 1)	ZFPM1 FOG1 ZFN89A	Homo sapiens (Human)	1006	FOG1
P32314	FOXN2_HUMAN	reviewed	Forkhead box protein N2 (Human T-cell leukemia virus enhancer factor)	FOXN2 HTLF	Homo sapiens (Human)	431	FOXN2
Q5T3J3	LRIF1_HUMAN	reviewed	Ligand-dependent nuclear receptor-interacting factor 1 (HP1-binding protein enriched in inactive X chromosome protein 1) (HBiX1) (Receptor-interacting factor 1)	LRIF1 C1orf103 RIF1	Homo sapiens (Human)	769	LRIF1
P11142	HSP7C_HUMAN	reviewed	Heat shock cognate 71 kDa protein (EC 3.6.4.10) (Heat shock 70 kDa protein 8) (Lipopolysaccharide-associated protein 1) (LAP-1) (LPS-associated protein 1)	HSPA8 HSC70 HSP73 HSPA10	Homo sapiens (Human)	646	HSP7C
Q9Y4X4	KLF12_HUMAN	reviewed	Krueppel-like factor 12 (Transcriptional repressor AP-2rep)	KLF12 AP2REP HSPC122	Homo sapiens (Human)	402	KLF12
Q9UBR4	LHX3_HUMAN	reviewed	LIM/homeobox protein Lhx3 (LIM homeobox protein 3)	LHX3	Homo sapiens (Human)	397	LHX3
Q9HAK2	COE2_HUMAN	reviewed	Transcription factor COE2 (Early B-cell factor 2) (EBF-2)	EBF2 COE2	Homo sapiens (Human)	575	COE2
Q8WYN3	CSRN3_HUMAN	reviewed	Cysteine/serine-rich nuclear protein 3 (CSRNP-3) (Protein FAM130A2) (TGF-beta-induced apoptosis protein 2) (TAIP-2)	CSRNP3 FAM130A2 TAIP2	Homo sapiens (Human)	585	CSRN3
O75461	E2F6_HUMAN	reviewed	Transcription factor E2F6 (E2F-6)	E2F6	Homo sapiens (Human)	281	E2F6
A0AVK6	E2F8_HUMAN	reviewed	Transcription factor E2F8 (E2F-8)	E2F8	Homo sapiens (Human)	867	E2F8
Q99081	HTF4_HUMAN	reviewed	Transcription factor 12 (TCF-12) (Class B basic helix-loop-helix protein 20) (bHLHb20) (DNA-binding protein HTF4) (E-box-binding protein) (Transcription factor HTF-4)	TCF12 BHLHB20 HEB HTF4	Homo sapiens (Human)	682	HTF4
A6NHT5	HMX3_HUMAN	reviewed	Homeobox protein HMX3 (Homeobox protein H6 family member 3) (Homeobox protein Nkx-5.1)	HMX3 NKX-5.1 NKX5-1	Homo sapiens (Human)	357	HMX3
Q16534	HLF_HUMAN	reviewed	Hepatic leukemia factor	HLF	Homo sapiens (Human)	295	HLF
Q14774	HLX_HUMAN	reviewed	H2.0-like homeobox protein (Homeobox protein HB24) (Homeobox protein HLX1)	HLX HLX1	Homo sapiens (Human)	488	HLX
Q12906	ILF3_HUMAN	reviewed	Interleukin enhancer-binding factor 3 (Double-stranded RNA-binding protein 76) (DRBP76) (M-phase phosphoprotein 4) (MPP4) (Nuclear factor associated with dsRNA) (NFAR) (Nuclear factor of activated T-cells 90 kDa) (NF-AT-90) (Translational control protein 80) (TCP80)	ILF3 DRBF MPHOSPH4 NF90	Homo sapiens (Human)	894	ILF3
P31269	HXA9_HUMAN	reviewed	Homeobox protein Hox-A9 (Homeobox protein Hox-1G)	HOXA9 HOX1G	Homo sapiens (Human)	272	HXA9
Q13568	IRF5_HUMAN	reviewed	Interferon regulatory factor 5 (IRF-5)	IRF5	Homo sapiens (Human)	498	IRF5
Q00978	IRF9_HUMAN	reviewed	Interferon regulatory factor 9 (IRF-9) (IFN-alpha-responsive transcription factor subunit) (ISGF3 p48 subunit) (Interferon-stimulated gene factor 3 gamma) (ISGF-3 gamma) (Transcriptional regulator ISGF3 subunit gamma)	IRF9 ISGF3G	Homo sapiens (Human)	393	IRF9
O14713	ITBP1_HUMAN	reviewed	Integrin beta-1-binding protein 1 (Integrin cytoplasmic domain-associated protein 1) (ICAP-1)	ITGB1BP1 ICAP1	Homo sapiens (Human)	200	ITBP1
Q96ST2	IWS1_HUMAN	reviewed	Protein IWS1 homolog (IWS1-like protein)	IWS1 IWS1L	Homo sapiens (Human)	819	IWS1
Q96FC9	DDX11_HUMAN	reviewed	ATP-dependent DNA helicase DDX11 (EC 3.6.4.12) (CHL1-related protein 1) (hCHLR1) (DEAD/H-box protein 11) (Keratinocyte growth factor-regulated gene 2 protein) (KRG-2)	DDX11 CHL1 CHLR1 KRG2	Homo sapiens (Human)	970	DDX11
Q92784	DPF3_HUMAN	reviewed	Zinc finger protein DPF3 (BRG1-associated factor 45C) (BAF45C) (Zinc finger protein cer-d4)	DPF3 BAF45C CERD4	Homo sapiens (Human)	378	DPF3
O00716	E2F3_HUMAN	reviewed	Transcription factor E2F3 (E2F-3)	E2F3 KIAA0075	Homo sapiens (Human)	465	E2F3
P19419	ELK1_HUMAN	reviewed	ETS domain-containing protein Elk-1	ELK1	Homo sapiens (Human)	428	ELK1
P18074	ERCC2_HUMAN	reviewed	General transcription and DNA repair factor IIH helicase subunit XPD (TFIIH subunit XPD) (EC 3.6.4.12) (Basic transcription factor 2 80 kDa subunit) (BTF2 p80) (CXPD) (DNA excision repair protein ERCC-2) (DNA repair protein complementing XP-D cells) (TFIIH basal transcription factor complex 80 kDa subunit) (TFIIH 80 kDa subunit) (TFIIH p80) (Xeroderma pigmentosum group D-complementing protein)	ERCC2 XPD XPDC	Homo sapiens (Human)	760	ERCC2
Q9NPA8	ENY2_HUMAN	reviewed	Transcription and mRNA export factor ENY2 (Enhancer of yellow 2 transcription factor homolog)	ENY2 DC6	Homo sapiens (Human)	101	ENY2
P11474	ERR1_HUMAN	reviewed	Steroid hormone receptor ERR1 (Estrogen receptor-like 1) (Estrogen-related receptor alpha) (ERR-alpha) (Nuclear receptor subfamily 3 group B member 1)	ESRRA ERR1 ESRL1 NR3B1	Homo sapiens (Human)	423	ERR1
A0PJY2	FEZF1_HUMAN	reviewed	Fez family zinc finger protein 1 (Zinc finger protein 312B)	FEZF1 FEZ ZNF312B	Homo sapiens (Human)	475	FEZF1
P17676	CEBPB_HUMAN	reviewed	CCAAT/enhancer-binding protein beta (C/EBP beta) (Liver activator protein) (LAP) (Liver-enriched inhibitory protein) (LIP) (Nuclear factor NF-IL6) (Transcription factor 5) (TCF-5)	CEBPB TCF5 PP9092	Homo sapiens (Human)	345	CEBPB
Q3L8U1	CHD9_HUMAN	reviewed	Chromodomain-helicase-DNA-binding protein 9 (CHD-9) (EC 3.6.4.12) (ATP-dependent helicase CHD9) (Chromatin-related mesenchymal modulator) (CReMM) (Chromatin-remodeling factor CHROM1) (Kismet homolog 2) (PPAR-alpha-interacting complex protein 320 kDa) (Peroxisomal proliferator-activated receptor A-interacting complex 320 kDa protein)	CHD9 KIAA0308 KISH2 PRIC320 AD-013 x0008	Homo sapiens (Human)	2897	CHD9
Q9UI36	DACH1_HUMAN	reviewed	Dachshund homolog 1 (Dach1)	DACH1 DACH	Homo sapiens (Human)	758	DACH1
P15976	GATA1_HUMAN	reviewed	Erythroid transcription factor (Eryf1) (GATA-binding factor 1) (GATA-1) (GF-1) (NF-E1 DNA-binding protein)	GATA1 ERYF1 GF1	Homo sapiens (Human)	413	GATA1
Q08050	FOXM1_HUMAN	reviewed	Forkhead box protein M1 (Forkhead-related protein FKHL16) (Hepatocyte nuclear factor 3 forkhead homolog 11) (HFH-11) (HNF-3/fork-head homolog 11) (M-phase phosphoprotein 2) (MPM-2 reactive phosphoprotein 2) (Transcription factor Trident) (Winged-helix factor from INS-1 cells)	FOXM1 FKHL16 HFH11 MPP2 WIN	Homo sapiens (Human)	763	FOXM1
A8MYZ6	FOXO6_HUMAN	reviewed	Forkhead box protein O6	FOXO6	Homo sapiens (Human)	492	FOXO6
Q9H175	CSRN2_HUMAN	reviewed	Cysteine/serine-rich nuclear protein 2 (CSRNP-2) (Protein FAM130A1) (TGF-beta-induced apoptosis protein 12) (TAIP-12)	CSRNP2 C12orf22 FAM130A1 TAIP12	Homo sapiens (Human)	543	CSRN2
Q3B7T1	EDRF1_HUMAN	reviewed	Erythroid differentiation-related factor 1	EDRF1 C10orf137	Homo sapiens (Human)	1238	EDRF1
Q03468	ERCC6_HUMAN	reviewed	DNA excision repair protein ERCC-6 (EC 3.6.4.-) (ATP-dependent helicase ERCC6) (Cockayne syndrome protein CSB)	ERCC6 CSB	Homo sapiens (Human)	1493	ERCC6
Q16676	FOXD1_HUMAN	reviewed	Forkhead box protein D1 (Forkhead-related protein FKHL8) (Forkhead-related transcription factor 4) (FREAC-4)	FOXD1 FKHL8 FREAC4	Homo sapiens (Human)	465	FOXD1
Q14549	GBX1_HUMAN	reviewed	Homeobox protein GBX-1 (Gastrulation and brain-specific homeobox protein 1)	GBX1	Homo sapiens (Human)	363	GBX1
Q8N726	ARF_HUMAN	reviewed	Tumor suppressor ARF (Alternative reading frame) (ARF) (Cyclin-dependent kinase inhibitor 2A) (p14ARF)	CDKN2A CDKN2 MLM	Homo sapiens (Human)	132	ARF
O00327	BMAL1_HUMAN	reviewed	Aryl hydrocarbon receptor nuclear translocator-like protein 1 (Basic-helix-loop-helix-PAS protein MOP3) (Brain and muscle ARNT-like 1) (Class E basic helix-loop-helix protein 5) (bHLHe5) (Member of PAS protein 3) (PAS domain-containing protein 3) (bHLH-PAS protein JAP3)	ARNTL BHLHE5 BMAL1 MOP3 PASD3	Homo sapiens (Human)	626	BMAL1
P35638	DDIT3_HUMAN	reviewed	DNA damage-inducible transcript 3 protein (DDIT-3) (C/EBP zeta) (C/EBP-homologous protein) (CHOP) (C/EBP-homologous protein 10) (CHOP-10) (CCAAT/enhancer-binding protein homologous protein) (Growth arrest and DNA damage-inducible protein GADD153)	DDIT3 CHOP CHOP10 GADD153	Homo sapiens (Human)	169	DDIT3
Q9UER7	DAXX_HUMAN	reviewed	Death domain-associated protein 6 (Daxx) (hDaxx) (ETS1-associated protein 1) (EAP1) (Fas death domain-associated protein)	DAXX BING2 DAP6	Homo sapiens (Human)	740	DAXX
Q92499	DDX1_HUMAN	reviewed	ATP-dependent RNA helicase DDX1 (EC 3.6.4.13) (DEAD box protein 1) (DEAD box protein retinoblastoma) (DBP-RB)	DDX1	Homo sapiens (Human)	740	DDX1
Q15369	ELOC_HUMAN	reviewed	Elongin-C (EloC) (Elongin 15 kDa subunit) (RNA polymerase II transcription factor SIII subunit C) (SIII p15) (Transcription elongation factor B polypeptide 1)	ELOC TCEB1	Homo sapiens (Human)	112	ELOC
Q06546	GABPA_HUMAN	reviewed	GA-binding protein alpha chain (GABP subunit alpha) (Nuclear respiratory factor 2 subunit alpha) (Transcription factor E4TF1-60)	GABPA E4TF1A	Homo sapiens (Human)	454	GABPA
Q5VYV0	FOXB2_HUMAN	reviewed	Forkhead box protein B2	FOXB2	Homo sapiens (Human)	432	FOXB2
P15336	ATF2_HUMAN	reviewed	Cyclic AMP-dependent transcription factor ATF-2 (cAMP-dependent transcription factor ATF-2) (Activating transcription factor 2) (Cyclic AMP-responsive element-binding protein 2) (CREB-2) (cAMP-responsive element-binding protein 2) (HB16) (cAMP response element-binding protein CRE-BP1)	ATF2 CREB2 CREBP1	Homo sapiens (Human)	505	ATF2
P50553	ASCL1_HUMAN	reviewed	Achaete-scute homolog 1 (ASH-1) (hASH1) (Class A basic helix-loop-helix protein 46) (bHLHa46)	ASCL1 ASH1 BHLHA46 HASH1	Homo sapiens (Human)	236	ASCL1
Q9HBU1	BARX1_HUMAN	reviewed	Homeobox protein BarH-like 1	BARX1	Homo sapiens (Human)	254	BARX1
O14503	BHE40_HUMAN	reviewed	Class E basic helix-loop-helix protein 40 (bHLHe40) (Class B basic helix-loop-helix protein 2) (bHLHb2) (Differentially expressed in chondrocytes protein 1) (DEC1) (Enhancer-of-split and hairy-related protein 2) (SHARP-2) (Stimulated by retinoic acid gene 13 protein)	BHLHE40 BHLHB2 DEC1 SHARP2 STRA13	Homo sapiens (Human)	412	BHE40
Q8N187	CARTF_HUMAN	reviewed	Calcium-responsive transcription factor (Amyotrophic lateral sclerosis 2 chromosomal region candidate gene 8 protein) (Calcium-response factor) (CaRF) (Testis development protein NYD-SP24)	CARF ALS2CR8	Homo sapiens (Human)	725	CARTF
Q10586	DBP_HUMAN	reviewed	D site-binding protein (Albumin D box-binding protein) (Albumin D-element-binding protein) (Tax-responsive enhancer element-binding protein 302) (TaxREB302)	DBP	Homo sapiens (Human)	325	DBP
Q96AV8	E2F7_HUMAN	reviewed	Transcription factor E2F7 (E2F-7)	E2F7	Homo sapiens (Human)	911	E2F7
Q15370	ELOB_HUMAN	reviewed	Elongin-B (EloB) (Elongin 18 kDa subunit) (RNA polymerase II transcription factor SIII subunit B) (SIII p18) (Transcription elongation factor B polypeptide 2)	ELOB TCEB2	Homo sapiens (Human)	118	ELOB
P49715	CEBPA_HUMAN	reviewed	CCAAT/enhancer-binding protein alpha (C/EBP alpha)	CEBPA CEBP	Homo sapiens (Human)	358	CEBPA
P56545	CTBP2_HUMAN	reviewed	C-terminal-binding protein 2 (CtBP2)	CTBP2	Homo sapiens (Human)	445	CTBP2
Q99814	EPAS1_HUMAN	reviewed	Endothelial PAS domain-containing protein 1 (EPAS-1) (Basic-helix-loop-helix-PAS protein MOP2) (Class E basic helix-loop-helix protein 73) (bHLHe73) (HIF-1-alpha-like factor) (HLF) (Hypoxia-inducible factor 2-alpha) (HIF-2-alpha) (HIF2-alpha) (Member of PAS protein 2) (PAS domain-containing protein 2)	EPAS1 BHLHE73 HIF2A MOP2 PASD2	Homo sapiens (Human)	870	EPAS1
Q9H2P0	ADNP_HUMAN	reviewed	Activity-dependent neuroprotector homeobox protein (Activity-dependent neuroprotective protein)	ADNP ADNP1 KIAA0784	Homo sapiens (Human)	1102	ADNP
Q96S65	CSRN1_HUMAN	reviewed	Cysteine/serine-rich nuclear protein 1 (CSRNP-1) (Axin-1 up-regulated gene 1 protein) (Protein URAX1) (TGF-beta-induced apoptosis protein 3) (TAIP-3)	CSRNP1 AXUD1 TAIP3	Homo sapiens (Human)	589	CSRN1
Q99543	DNJC2_HUMAN	reviewed	DnaJ homolog subfamily C member 2 (M-phase phosphoprotein 11) (Zuotin-related factor 1) [Cleaved into: DnaJ homolog subfamily C member 2, N-terminally processed]	DNAJC2 MPHOSPH11 MPP11 ZRF1	Homo sapiens (Human)	621	DNJC2
Q8NG57	ELOA3_HUMAN	reviewed	Elongin-A3 (EloA3) (Elongin-A3, pseudogene) (RNA polymerase II transcription factor SIII subunit A3) (Transcription elongation factor B polypeptide 3C)	ELOA3P ELOA3 TCEB3C TCEB3L2	Homo sapiens (Human)	546	ELOA3
O60381	HBP1_HUMAN	reviewed	HMG box-containing protein 1 (HMG box transcription factor 1) (High mobility group box transcription factor 1)	HBP1	Homo sapiens (Human)	514	HBP1
P35869	AHR_HUMAN	reviewed	Aryl hydrocarbon receptor (Ah receptor) (AhR) (Class E basic helix-loop-helix protein 76) (bHLHe76)	AHR BHLHE76	Homo sapiens (Human)	848	AHR
Q8NFD5	ARI1B_HUMAN	reviewed	AT-rich interactive domain-containing protein 1B (ARID domain-containing protein 1B) (BRG1-associated factor 250b) (BAF250B) (BRG1-binding protein hELD/OSA1) (Osa homolog 2) (hOsa2) (p250R)	ARID1B BAF250B DAN15 KIAA1235 OSA2	Homo sapiens (Human)	2236	ARI1B
Q03989	ARI5A_HUMAN	reviewed	AT-rich interactive domain-containing protein 5A (ARID domain-containing protein 5A) (Modulator recognition factor 1) (MRF-1)	ARID5A MRF1	Homo sapiens (Human)	594	ARI5A
O14744	ANM5_HUMAN	reviewed	Protein arginine N-methyltransferase 5 (PRMT5) (EC 2.1.1.320) (72 kDa ICln-binding protein) (Histone-arginine N-methyltransferase PRMT5) (Jak-binding protein 1) (Shk1 kinase-binding protein 1 homolog) (SKB1 homolog) (SKB1Hs) [Cleaved into: Protein arginine N-methyltransferase 5, N-terminally processed]	PRMT5 HRMT1L5 IBP72 JBP1 SKB1	Homo sapiens (Human)	637	ANM5
Q6VUC0	AP2E_HUMAN	reviewed	Transcription factor AP-2-epsilon (AP2-epsilon) (Activating enhancer-binding protein 2-epsilon)	TFAP2E	Homo sapiens (Human)	442	AP2E
P33076	C2TA_HUMAN	reviewed	MHC class II transactivator (CIITA) (EC 2.3.1.-) (EC 2.7.11.1)	CIITA MHC2TA	Homo sapiens (Human)	1130	C2TA
P24863	CCNC_HUMAN	reviewed	Cyclin-C (SRB11 homolog) (hSRB11)	CCNC	Homo sapiens (Human)	283	CCNC
Q12946	FOXF1_HUMAN	reviewed	Forkhead box protein F1 (Forkhead-related activator 1) (FREAC-1) (Forkhead-related protein FKHL5) (Forkhead-related transcription factor 1)	FOXF1 FKHL5 FREAC1	Homo sapiens (Human)	379	FOXF1
Q9H334	FOXP1_HUMAN	reviewed	Forkhead box protein P1 (Mac-1-regulated forkhead) (MFH)	FOXP1 HSPC215	Homo sapiens (Human)	677	FOXP1
A6H8Y1	BDP1_HUMAN	reviewed	Transcription factor TFIIIB component B'' homolog (Transcription factor IIIB 150) (TFIIIB150) (Transcription factor-like nuclear regulator)	BDP1 KIAA1241 KIAA1689 TFNR	Homo sapiens (Human)	2624	BDP1
Q15744	CEBPE_HUMAN	reviewed	CCAAT/enhancer-binding protein epsilon (C/EBP epsilon)	CEBPE	Homo sapiens (Human)	281	CEBPE
P55199	ELL_HUMAN	reviewed	RNA polymerase II elongation factor ELL (Eleven-nineteen lysine-rich leukemia protein)	ELL C19orf17	Homo sapiens (Human)	621	ELL
A0A1W2PRP0	FOXL3_HUMAN	reviewed	Forkhead box protein L3	FOXL3	Homo sapiens (Human)	233	FOXL3
O75593	FOXH1_HUMAN	reviewed	Forkhead box protein H1 (Forkhead activin signal transducer 1) (Fast-1) (hFAST-1) (Forkhead activin signal transducer 2) (Fast-2)	FOXH1 FAST1 FAST2	Homo sapiens (Human)	365	FOXH1
Q9Y5R6	DMRT1_HUMAN	reviewed	Doublesex- and mab-3-related transcription factor 1 (DM domain expressed in testis protein 1)	DMRT1 DMT1	Homo sapiens (Human)	373	DMRT1
Q08211	DHX9_HUMAN	reviewed	ATP-dependent RNA helicase A (EC 3.6.4.13) (DEAH box protein 9) (DExH-box helicase 9) (Leukophysin) (LKP) (Nuclear DNA helicase II) (NDH II) (RNA helicase A)	DHX9 DDX9 LKP NDH2	Homo sapiens (Human)	1270	DHX9
P41212	ETV6_HUMAN	reviewed	Transcription factor ETV6 (ETS translocation variant 6) (ETS-related protein Tel1) (Tel)	ETV6 TEL TEL1	Homo sapiens (Human)	452	ETV6
Q92731	ESR2_HUMAN	reviewed	Estrogen receptor beta (ER-beta) (Nuclear receptor subfamily 3 group A member 2)	ESR2 ESTRB NR3A2	Homo sapiens (Human)	530	ESR2
Q96JB3	HIC2_HUMAN	reviewed	Hypermethylated in cancer 2 protein (Hic-2) (HIC1-related gene on chromosome 22 protein) (Hic-3) (Zinc finger and BTB domain-containing protein 30)	HIC2 HRG22 KIAA1020 ZBTB30	Homo sapiens (Human)	615	HIC2
Q92949	FOXJ1_HUMAN	reviewed	Forkhead box protein J1 (Forkhead-related protein FKHL13) (Hepatocyte nuclear factor 3 forkhead homolog 4) (HFH-4)	FOXJ1 FKHL13 HFH4	Homo sapiens (Human)	421	FOXJ1
Q12950	FOXD4_HUMAN	reviewed	Forkhead box protein D4 (Forkhead-related protein FKHL9) (Forkhead-related transcription factor 5) (FREAC-5) (Myeloid factor-alpha)	FOXD4 FKHL9 FOXD4A FREAC5	Homo sapiens (Human)	439	FOXD4
Q01167	FOXK2_HUMAN	reviewed	Forkhead box protein K2 (G/T-mismatch specific binding protein) (nGTBP) (Interleukin enhancer-binding factor 1)	FOXK2 ILF ILF1	Homo sapiens (Human)	660	FOXK2
Q99684	GFI1_HUMAN	reviewed	Zinc finger protein Gfi-1 (Growth factor independent protein 1) (Zinc finger protein 163)	GFI1 ZNF163	Homo sapiens (Human)	422	GFI1
P54646	AAPK2_HUMAN	reviewed	5'-AMP-activated protein kinase catalytic subunit alpha-2 (AMPK subunit alpha-2) (EC 2.7.11.1) (Acetyl-CoA carboxylase kinase) (ACACA kinase) (EC 2.7.11.27) (Hydroxymethylglutaryl-CoA reductase kinase) (HMGCR kinase) (EC 2.7.11.31)	PRKAA2 AMPK AMPK2	Homo sapiens (Human)	552	AAPK2
O14497	ARI1A_HUMAN	reviewed	AT-rich interactive domain-containing protein 1A (ARID domain-containing protein 1A) (B120) (BRG1-associated factor 250) (BAF250) (BRG1-associated factor 250a) (BAF250A) (Osa homolog 1) (hOSA1) (SWI-like protein) (SWI/SNF complex protein p270) (SWI/SNF-related, matrix-associated, actin-dependent regulator of chromatin subfamily F member 1) (hELD)	ARID1A BAF250 BAF250A C1orf4 OSA1 SMARCF1	Homo sapiens (Human)	2285	ARI1A
Q07021	C1QBP_HUMAN	reviewed	Complement component 1 Q subcomponent-binding protein, mitochondrial (ASF/SF2-associated protein p32) (Glycoprotein gC1qBP) (C1qBP) (Hyaluronan-binding protein 1) (Mitochondrial matrix protein p32) (gC1q-R protein) (p33) (SF2AP32)	C1QBP GC1QBP HABP1 SF2P32	Homo sapiens (Human)	282	C1QBP
Q9UBX0	HESX1_HUMAN	reviewed	Homeobox expressed in ES cells 1 (Homeobox protein ANF) (hAnf)	HESX1 HANF	Homo sapiens (Human)	185	HESX1
Q9BYH8	IKBZ_HUMAN	reviewed	NF-kappa-B inhibitor zeta (I-kappa-B-zeta) (IkB-zeta) (IkappaBzeta) (IL-1 inducible nuclear ankyrin-repeat protein) (INAP) (Molecule possessing ankyrin repeats induced by lipopolysaccharide) (MAIL)	NFKBIZ IKBZ INAP MAIL	Homo sapiens (Human)	718	IKBZ
Q12778	FOXO1_HUMAN	reviewed	Forkhead box protein O1 (Forkhead box protein O1A) (Forkhead in rhabdomyosarcoma)	FOXO1 FKHR FOXO1A	Homo sapiens (Human)	655	FOXO1
Q5VTD9	GFI1B_HUMAN	reviewed	Zinc finger protein Gfi-1b (Growth factor independent protein 1B) (Potential regulator of CDKN1A translocated in CML)	GFI1B	Homo sapiens (Human)	330	GFI1B
O75603	GCM2_HUMAN	reviewed	Chorion-specific transcription factor GCMb (hGCMb) (GCM motif protein 2) (Glial cells missing homolog 2)	GCM2 GCMB	Homo sapiens (Human)	506	GCM2
O60244	MED14_HUMAN	reviewed	Mediator of RNA polymerase II transcription subunit 14 (Activator-recruited cofactor 150 kDa component) (ARC150) (Cofactor required for Sp1 transcriptional activation subunit 2) (CRSP complex subunit 2) (Mediator complex subunit 14) (RGR1 homolog) (hRGR1) (Thyroid hormone receptor-associated protein complex 170 kDa component) (Trap170) (Transcriptional coactivator CRSP150) (Vitamin D3 receptor-in…	MED14 ARC150 CRSP2 CXorf4 DRIP150 EXLM1 RGR1 TRAP170	Homo sapiens (Human)	1454	MED14
Q9H063	MAF1_HUMAN	reviewed	Repressor of RNA polymerase III transcription MAF1 homolog	MAF1	Homo sapiens (Human)	256	MAF1
Q6NYC1	JMJD6_HUMAN	reviewed	Bifunctional arginine demethylase and lysyl-hydroxylase JMJD6 (EC 1.14.11.-) (Histone arginine demethylase JMJD6) (JmjC domain-containing protein 6) (Jumonji domain-containing protein 6) (Lysyl-hydroxylase JMJD6) (Peptide-lysine 5-dioxygenase JMJD6) (Phosphatidylserine receptor) (Protein PTDSR)	JMJD6 KIAA0585 PSR PTDSR	Homo sapiens (Human)	403	JMJD6
Q9BXK1	KLF16_HUMAN	reviewed	Krueppel-like factor 16 (Basic transcription element-binding protein 4) (BTE-binding protein 4) (Novel Sp1-like zinc finger transcription factor 2) (Transcription factor BTEB4) (Transcription factor NSLP2)	KLF16 BTEB4 NSLP2	Homo sapiens (Human)	252	KLF16
Q15723	ELF2_HUMAN	reviewed	ETS-related transcription factor Elf-2 (E74-like factor 2) (New ETS-related factor)	ELF2 NERF	Homo sapiens (Human)	593	ELF2
A2RU54	HMX2_HUMAN	reviewed	Homeobox protein HMX2 (Homeobox protein H6 family member 2)	HMX2	Homo sapiens (Human)	273	HMX2
Q01101	INSM1_HUMAN	reviewed	Insulinoma-associated protein 1 (Zinc finger protein IA-1)	INSM1 IA1	Homo sapiens (Human)	510	INSM1
P11308	ERG_HUMAN	reviewed	Transcriptional regulator ERG (Transforming protein ERG)	ERG	Homo sapiens (Human)	479	ERG
P62508	ERR3_HUMAN	reviewed	Estrogen-related receptor gamma (ERR gamma-2) (Estrogen receptor-related protein 3) (Nuclear receptor subfamily 3 group B member 3)	ESRRG ERR3 ERRG2 KIAA0832 NR3B3	Homo sapiens (Human)	458	ERR3
P11362	FGFR1_HUMAN	reviewed	Fibroblast growth factor receptor 1 (FGFR-1) (EC 2.7.10.1) (Basic fibroblast growth factor receptor 1) (BFGFR) (bFGF-R-1) (Fms-like tyrosine kinase 2) (FLT-2) (N-sam) (Proto-oncogene c-Fgr) (CD antigen CD331)	FGFR1 BFGFR CEK FGFBR FLG FLT2 HBGFR	Homo sapiens (Human)	822	FGFR1
P55318	FOXA3_HUMAN	reviewed	Hepatocyte nuclear factor 3-gamma (HNF-3-gamma) (HNF-3G) (Fork head-related protein FKH H3) (Forkhead box protein A3) (Transcription factor 3G) (TCF-3G)	FOXA3 HNF3G TCF3G	Homo sapiens (Human)	350	FOXA3
Q99958	FOXC2_HUMAN	reviewed	Forkhead box protein C2 (Forkhead-related protein FKHL14) (Mesenchyme fork head protein 1) (MFH-1 protein) (Transcription factor FKH-14)	FOXC2 FKHL14 MFH1	Homo sapiens (Human)	501	FOXC2
Q99583	MNT_HUMAN	reviewed	Max-binding protein MNT (Class D basic helix-loop-helix protein 3) (bHLHd3) (Myc antagonist MNT) (Protein ROX)	MNT BHLHD3 ROX	Homo sapiens (Human)	582	MNT
Q9NP08	HMX1_HUMAN	reviewed	Homeobox protein HMX1 (Homeobox protein H6)	HMX1 H6	Homo sapiens (Human)	348	HMX1
Q8N7R0	NANG2_HUMAN	reviewed	Putative homeobox protein NANOG2	NANOGP1 NANOG2	Homo sapiens (Human)	232	NANG2
Q9NZU5	LMCD1_HUMAN	reviewed	LIM and cysteine-rich domains protein 1 (Dyxin)	LMCD1	Homo sapiens (Human)	365	LMCD1
Q13363	CTBP1_HUMAN	reviewed	C-terminal-binding protein 1 (CtBP1) (EC 1.1.1.-)	CTBP1 CTBP	Homo sapiens (Human)	440	CTBP1
Q8IXT2	DMRTD_HUMAN	reviewed	Doublesex- and mab-3-related transcription factor C2	DMRTC2	Homo sapiens (Human)	367	DMRTD
P68104	EF1A1_HUMAN	reviewed	Elongation factor 1-alpha 1 (EF-1-alpha-1) (Elongation factor Tu) (EF-Tu) (Eukaryotic elongation factor 1 A-1) (eEF1A-1) (Leukocyte receptor cluster member 7)	EEF1A1 EEF1A EF1A LENG7	Homo sapiens (Human)	462	EF1A1
Q8WYK2	JDP2_HUMAN	reviewed	Jun dimerization protein 2	JDP2	Homo sapiens (Human)	163	JDP2
Q9UGP4	LIMD1_HUMAN	reviewed	LIM domain-containing protein 1	LIMD1	Homo sapiens (Human)	676	LIMD1
P61244	MAX_HUMAN	reviewed	Protein max (Class D basic helix-loop-helix protein 4) (bHLHd4) (Myc-associated factor X)	MAX BHLHD4	Homo sapiens (Human)	160	MAX
Q15759	MK11_HUMAN	reviewed	Mitogen-activated protein kinase 11 (MAP kinase 11) (MAPK 11) (EC 2.7.11.24) (Mitogen-activated protein kinase p38 beta) (MAP kinase p38 beta) (p38b) (Stress-activated protein kinase 2b) (SAPK2b) (p38-2)	MAPK11 PRKM11 SAPK2 SAPK2B	Homo sapiens (Human)	364	MK11
O75030	MITF_HUMAN	reviewed	Microphthalmia-associated transcription factor (Class E basic helix-loop-helix protein 32) (bHLHe32)	MITF BHLHE32	Homo sapiens (Human)	526	MITF
O14529	CUX2_HUMAN	reviewed	Homeobox protein cut-like 2 (Homeobox protein cux-2)	CUX2 CUTL2 KIAA0293	Homo sapiens (Human)	1486	CUX2
Q5VZB9	DMRTA_HUMAN	reviewed	Doublesex- and mab-3-related transcription factor A1	DMRTA1 DMO	Homo sapiens (Human)	504	DMRTA
Q16254	E2F4_HUMAN	reviewed	Transcription factor E2F4 (E2F-4)	E2F4	Homo sapiens (Human)	413	E2F4
O60869	EDF1_HUMAN	reviewed	Endothelial differentiation-related factor 1 (EDF-1) (Multiprotein-bridging factor 1) (MBF1)	EDF1	Homo sapiens (Human)	148	EDF1
Q9NZC4	EHF_HUMAN	reviewed	ETS homologous factor (hEHF) (ETS domain-containing transcription factor) (Epithelium-specific Ets transcription factor 3) (ESE-3)	EHF ESE3 ESE3B ESEJ	Homo sapiens (Human)	300	EHF
Q9NP62	GCM1_HUMAN	reviewed	Chorion-specific transcription factor GCMa (hGCMa) (GCM motif protein 1) (Glial cells missing homolog 1)	GCM1 GCMA	Homo sapiens (Human)	436	GCM1
Q9HC44	GPBL1_HUMAN	reviewed	Vasculin-like protein 1 (GC-rich promoter-binding protein 1-like 1)	GPBP1L1 SP192	Homo sapiens (Human)	474	GPBL1
P78347	GTF2I_HUMAN	reviewed	General transcription factor II-I (GTFII-I) (TFII-I) (Bruton tyrosine kinase-associated protein 135) (BAP-135) (BTK-associated protein 135) (SRF-Phox1-interacting protein) (SPIN) (Williams-Beuren syndrome chromosomal region 6 protein)	GTF2I BAP135 WBSCR6	Homo sapiens (Human)	998	GTF2I
Q16539	MK14_HUMAN	reviewed	Mitogen-activated protein kinase 14 (MAP kinase 14) (MAPK 14) (EC 2.7.11.24) (Cytokine suppressive anti-inflammatory drug-binding protein) (CSAID-binding protein) (CSBP) (MAP kinase MXI2) (MAX-interacting protein 2) (Mitogen-activated protein kinase p38 alpha) (MAP kinase p38 alpha) (Stress-activated protein kinase 2a) (SAPK2a)	MAPK14 CSBP CSBP1 CSBP2 CSPB1 MXI2 SAPK2A	Homo sapiens (Human)	360	MK14
P56524	HDAC4_HUMAN	reviewed	Histone deacetylase 4 (HD4) (EC 3.5.1.98)	HDAC4 KIAA0288	Homo sapiens (Human)	1084	HDAC4
Q8IU81	I2BP1_HUMAN	reviewed	Interferon regulatory factor 2-binding protein 1 (IRF-2-binding protein 1) (IRF-2BP1) (Probable E3 ubiquitin-protein ligase IRF2BP1) (EC 2.3.2.27) (Probable RING-type E3 ubiquitin transferase IRF2BP1)	IRF2BP1	Homo sapiens (Human)	584	I2BP1
P56270	MAZ_HUMAN	reviewed	Myc-associated zinc finger protein (MAZI) (Pur-1) (Purine-binding transcription factor) (Serum amyloid A-activating factor-1) (SAF-1) (Transcription factor Zif87) (ZF87) (Zinc finger protein 801)	MAZ ZNF801	Homo sapiens (Human)	477	MAZ
Q9UHV7	MED13_HUMAN	reviewed	Mediator of RNA polymerase II transcription subunit 13 (Activator-recruited cofactor 250 kDa component) (ARC250) (Mediator complex subunit 13) (Thyroid hormone receptor-associated protein 1) (Thyroid hormone receptor-associated protein complex 240 kDa component) (Trap240) (Vitamin D3 receptor-interacting protein complex component DRIP250) (DRIP250)	MED13 ARC250 KIAA0593 THRAP1 TRAP240	Homo sapiens (Human)	2174	MED13
A6NLF2	ELB3D_HUMAN	reviewed	Elongin-A3 member D (EloA3D) (Elongin-A3 family member D, pseudogene) (Elongin-A3-like-2) (EloA3-like-2) (RNA polymerase II transcription factor SIII subunit A3-like-2) (Transcription elongation factor B polypeptide 3C-like-2)	ELOA3DP ELOA3D TCEB3CL2	Homo sapiens (Human)	546	ELB3D
Q9Y6B2	EID1_HUMAN	reviewed	EP300-interacting inhibitor of differentiation 1 (21 kDa pRb-associated protein) (CREBBP/EP300 inhibitory protein 1) (E1A-like inhibitor of differentiation 1) (EID-1)	EID1 C15orf3 CRI1 RBP21 PNAS-22 PTD014	Homo sapiens (Human)	187	EID1
O95936	EOMES_HUMAN	reviewed	Eomesodermin homolog (T-box brain protein 2) (T-brain-2) (TBR-2)	EOMES TBR2	Homo sapiens (Human)	686	EOMES
Q12951	FOXI1_HUMAN	reviewed	Forkhead box protein I1 (Forkhead-related protein FKHL10) (Forkhead-related transcription factor 6) (FREAC-6) (Hepatocyte nuclear factor 3 forkhead homolog 3) (HFH-3) (HNF-3/fork-head homolog 3)	FOXI1 FKHL10 FREAC6	Homo sapiens (Human)	378	FOXI1
O15409	FOXP2_HUMAN	reviewed	Forkhead box protein P2 (CAG repeat protein 44) (Trinucleotide repeat-containing gene 10 protein)	FOXP2 CAGH44 TNRC10	Homo sapiens (Human)	715	FOXP2
Q06413	MEF2C_HUMAN	reviewed	Myocyte-specific enhancer factor 2C (Myocyte enhancer factor 2C)	MEF2C	Homo sapiens (Human)	473	MEF2C
Q9NX63	MIC19_HUMAN	reviewed	MICOS complex subunit MIC19 (Coiled-coil-helix-coiled-coil-helix domain-containing protein 3)	CHCHD3 MIC19 MINOS3	Homo sapiens (Human)	227	MIC19
Q8WYH8	ING5_HUMAN	reviewed	Inhibitor of growth protein 5 (p28ING5)	ING5	Homo sapiens (Human)	240	ING5
Q9H7Z6	KAT8_HUMAN	reviewed	Histone acetyltransferase KAT8 (EC 2.3.1.48) (Lysine acetyltransferase 8) (MOZ, YBF2/SAS3, SAS2 and TIP60 protein 1) (MYST-1) (hMOF)	KAT8 MOF MYST1 PP7073	Homo sapiens (Human)	458	KAT8
Q8TAP4	LMO3_HUMAN	reviewed	LIM domain only protein 3 (LMO-3) (Neuronal-specific transcription factor DAT1) (Rhombotin-3)	LMO3 RBTN3 RBTNL2 RHOM3	Homo sapiens (Human)	145	LMO3
O75444	MAF_HUMAN	reviewed	Transcription factor Maf (Proto-oncogene c-Maf) (V-maf musculoaponeurotic fibrosarcoma oncogene homolog)	MAF	Homo sapiens (Human)	373	MAF
Q9HAP2	MLXIP_HUMAN	reviewed	MLX-interacting protein (Class E basic helix-loop-helix protein 36) (bHLHe36) (Transcriptional activator MondoA)	MLXIP BHLHE36 KIAA0867 MIR MONDOA	Homo sapiens (Human)	919	MLXIP
A6NI15	MSGN1_HUMAN	reviewed	Mesogenin-1 (Paraxial mesoderm-specific mesogenin1) (pMesogenin1) (pMsgn1)	MSGN1	Homo sapiens (Human)	193	MSGN1
Q02363	ID2_HUMAN	reviewed	DNA-binding protein inhibitor ID-2 (Class B basic helix-loop-helix protein 26) (bHLHb26) (Inhibitor of DNA binding 2) (Inhibitor of differentiation 2)	ID2 BHLHB26	Homo sapiens (Human)	134	ID2
Q02535	ID3_HUMAN	reviewed	DNA-binding protein inhibitor ID-3 (Class B basic helix-loop-helix protein 25) (bHLHb25) (Helix-loop-helix protein HEIR-1) (ID-like protein inhibitor HLH 1R21) (Inhibitor of DNA binding 3) (Inhibitor of differentiation 3)	ID3 1R21 BHLHB25 HEIR1	Homo sapiens (Human)	119	ID3
Q13422	IKZF1_HUMAN	reviewed	DNA-binding protein Ikaros (Ikaros family zinc finger protein 1) (Lymphoid transcription factor LyF-1)	IKZF1 IK1 IKAROS LYF1 ZNFN1A1	Homo sapiens (Human)	519	IKZF1
P15884	ITF2_HUMAN	reviewed	Transcription factor 4 (TCF-4) (Class B basic helix-loop-helix protein 19) (bHLHb19) (Immunoglobulin transcription factor 2) (ITF-2) (SL3-3 enhancer factor 2) (SEF-2)	TCF4 BHLHB19 ITF2 SEF2	Homo sapiens (Human)	667	ITF2
Q07666	KHDR1_HUMAN	reviewed	KH domain-containing, RNA-binding, signal transduction-associated protein 1 (GAP-associated tyrosine phosphoprotein p62) (Src-associated in mitosis 68 kDa protein) (Sam68) (p21 Ras GTPase-activating protein-associated p62) (p68)	KHDRBS1 SAM68	Homo sapiens (Human)	443	KHDR1
Q8IZD2	KMT2E_HUMAN	reviewed	Inactive histone-lysine N-methyltransferase 2E (Inactive lysine N-methyltransferase 2E) (Myeloid/lymphoid or mixed-lineage leukemia protein 5)	KMT2E MLL5	Homo sapiens (Human)	1858	KMT2E
O43318	M3K7_HUMAN	reviewed	Mitogen-activated protein kinase kinase kinase 7 (EC 2.7.11.25) (Transforming growth factor-beta-activated kinase 1) (TGF-beta-activated kinase 1)	MAP3K7 TAK1	Homo sapiens (Human)	606	M3K7
Q14919	NC2A_HUMAN	reviewed	Dr1-associated corepressor (Dr1-associated protein 1) (Negative cofactor 2-alpha) (NC2-alpha)	DRAP1	Homo sapiens (Human)	205	NC2A
P32519	ELF1_HUMAN	reviewed	ETS-related transcription factor Elf-1 (E74-like factor 1)	ELF1	Homo sapiens (Human)	619	ELF1
Q15910	EZH2_HUMAN	reviewed	Histone-lysine N-methyltransferase EZH2 (EC 2.1.1.356) (ENX-1) (Enhancer of zeste homolog 2) (Lysine N-methyltransferase 6)	EZH2 KMT6	Homo sapiens (Human)	746	EZH2
P50548	ERF_HUMAN	reviewed	ETS domain-containing transcription factor ERF (Ets2 repressor factor) (PE-2)	ERF	Homo sapiens (Human)	548	ERF
Q96SL8	FIZ1_HUMAN	reviewed	Flt3-interacting zinc finger protein 1 (Zinc finger protein 798)	FIZ1 ZNF798	Homo sapiens (Human)	496	FIZ1
Q8WYB5	KAT6B_HUMAN	reviewed	Histone acetyltransferase KAT6B (EC 2.3.1.48) (Histone acetyltransferase MOZ2) (MOZ, YBF2/SAS3, SAS2 and TIP60 protein 4) (MYST-4) (Monocytic leukemia zinc finger protein-related factor)	KAT6B KIAA0383 MORF MOZ2 MYST4	Homo sapiens (Human)	2073	KAT6B
Q8TE12	LMX1A_HUMAN	reviewed	LIM homeobox transcription factor 1-alpha (LIM/homeobox protein 1.1) (LMX-1.1) (LIM/homeobox protein LMX1A)	LMX1A	Homo sapiens (Human)	382	LMX1A
Q86YW9	MD12L_HUMAN	reviewed	Mediator of RNA polymerase II transcription subunit 12-like protein (Mediator complex subunit 12-like protein) (Thyroid hormone receptor-associated-like protein) (Trinucleotide repeat-containing gene 11 protein-like)	MED12L KIAA1635 TNRC11L TRALP TRALPUSH PRO0314	Homo sapiens (Human)	2145	MD12L
Q9ULX9	MAFF_HUMAN	reviewed	Transcription factor MafF (U-Maf) (V-maf musculoaponeurotic fibrosarcoma oncogene homolog F)	MAFF	Homo sapiens (Human)	164	MAFF
P10070	GLI2_HUMAN	reviewed	Zinc finger protein GLI2 (GLI family zinc finger protein 2) (Tax helper protein)	GLI2 THP	Homo sapiens (Human)	1586	GLI2
Q9NZI5	GRHL1_HUMAN	reviewed	Grainyhead-like protein 1 homolog (Mammalian grainyhead) (NH32) (Transcription factor CP2-like 2) (Transcription factor LBP-32)	GRHL1 LBP32 MGR TFCP2L2	Homo sapiens (Human)	618	GRHL1
Q9NWT6	HIF1N_HUMAN	reviewed	Hypoxia-inducible factor 1-alpha inhibitor (EC 1.14.11.30) (EC 1.14.11.n4) (Factor inhibiting HIF-1) (FIH-1) (Hypoxia-inducible factor asparagine hydroxylase)	HIF1AN FIH1	Homo sapiens (Human)	349	HIF1N
Q9H4S2	GSX1_HUMAN	reviewed	GS homeobox 1 (Homeobox protein GSH-1)	GSX1 GSH1	Homo sapiens (Human)	264	GSX1
P51858	HDGF_HUMAN	reviewed	Hepatoma-derived growth factor (HDGF) (High mobility group protein 1-like 2) (HMG-1L2)	HDGF HMG1L2	Homo sapiens (Human)	240	HDGF
Q96MH2	HEXI2_HUMAN	reviewed	Protein HEXIM2 (Hexamethylene bis-acetamide-inducible protein 2)	HEXIM2 L3	Homo sapiens (Human)	286	HEXI2
P20823	HNF1A_HUMAN	reviewed	Hepatocyte nuclear factor 1-alpha (HNF-1-alpha) (HNF-1A) (Liver-specific transcription factor LF-B1) (LFB1) (Transcription factor 1) (TCF-1)	HNF1A TCF1	Homo sapiens (Human)	631	HNF1A
Q9UBC0	HNF6_HUMAN	reviewed	Hepatocyte nuclear factor 6 (HNF-6) (One cut domain family member 1) (One cut homeobox 1)	ONECUT1 HNF6 HNF6A	Homo sapiens (Human)	465	HNF6
Q92993	KAT5_HUMAN	reviewed	Histone acetyltransferase KAT5 (EC 2.3.1.48) (60 kDa Tat-interactive protein) (Tip60) (Histone acetyltransferase HTATIP) (HIV-1 Tat interactive protein) (Lysine acetyltransferase 5) (cPLA(2)-interacting protein)	KAT5 HTATIP TIP60	Homo sapiens (Human)	513	KAT5
Q14686	NCOA6_HUMAN	reviewed	Nuclear receptor coactivator 6 (Activating signal cointegrator 2) (ASC-2) (Amplified in breast cancer protein 3) (Cancer-amplified transcriptional coactivator ASC-2) (Nuclear receptor coactivator RAP250) (NRC RAP250) (Nuclear receptor-activating protein, 250 kDa) (Peroxisome proliferator-activated receptor-interacting protein) (PPAR-interacting protein) (PRIP) (Thyroid hormone receptor-binding pr…	NCOA6 AIB3 KIAA0181 RAP250 TRBP	Homo sapiens (Human)	2063	NCOA6
P10244	MYBB_HUMAN	reviewed	Myb-related protein B (B-Myb) (Myb-like protein 2)	MYBL2 BMYB	Homo sapiens (Human)	700	MYBB
Q8TAU0	NKX23_HUMAN	reviewed	Homeobox protein Nkx-2.3 (Homeobox protein NK-2 homolog C)	NKX2-3 NKX23 NKX2C	Homo sapiens (Human)	364	NKX23
Q3SY89	ELB3B_HUMAN	reviewed	Elongin-A3 member B (EloA3B) (Elongin-A3 family member B, pseudogene) (Elongin-A3-like-1) (EloA3-like-1) (RNA polymerase II transcription factor SIII subunit A3-like-1) (Transcription elongation factor B polypeptide 3C-like-1)	ELOA3BP ELOA3B TCEB3CL	Homo sapiens (Human)	546	ELB3B
A1A519	F170A_HUMAN	reviewed	Protein FAM170A (Zinc finger domain-containing protein) (Zinc finger protein ZNFD)	FAM170A ZNFD	Homo sapiens (Human)	330	F170A
P85037	FOXK1_HUMAN	reviewed	Forkhead box protein K1 (Myocyte nuclear factor) (MNF)	FOXK1 MNF	Homo sapiens (Human)	733	FOXK1
Q6PIV2	FOXR1_HUMAN	reviewed	Forkhead box protein R1 (Forkhead box protein N5)	FOXR1 FOXN5 DLNB13	Homo sapiens (Human)	292	FOXR1
Q03164	KMT2A_HUMAN	reviewed	Histone-lysine N-methyltransferase 2A (Lysine N-methyltransferase 2A) (EC 2.1.1.354) (ALL-1) (CXXC-type zinc finger protein 7) (Cysteine methyltransferase KMT2A) (EC 2.1.1.-) (Myeloid/lymphoid or mixed-lineage leukemia) (Myeloid/lymphoid or mixed-lineage leukemia protein 1) (Trithorax-like protein) (Zinc finger protein HRX) [Cleaved into: MLL cleavage product N320 (N-terminal cleavage product of …	KMT2A ALL1 CXXC7 HRX HTRX MLL MLL1 TRX1	Homo sapiens (Human)	3969	KMT2A
O43474	KLF4_HUMAN	reviewed	Krueppel-like factor 4 (Epithelial zinc finger protein EZF) (Gut-enriched krueppel-like factor)	KLF4 EZF GKLF	Homo sapiens (Human)	513	KLF4
Q99732	LITAF_HUMAN	reviewed	Lipopolysaccharide-induced tumor necrosis factor-alpha factor (LPS-induced TNF-alpha factor) (Small integral membrane protein of lysosome/late endosome) (p53-induced gene 7 protein)	LITAF PIG7 SIMPLE	Homo sapiens (Human)	161	LITAF
Q8N6I1	EID2_HUMAN	reviewed	EP300-interacting inhibitor of differentiation 2 (EID-2) (CREBBP/EP300 inhibitor 2) (EID-1-like inhibitor of differentiation 2)	EID2 CRI2	Homo sapiens (Human)	236	EID2
Q8IX15	HOMEZ_HUMAN	reviewed	Homeobox and leucine zipper protein Homez (Homeodomain leucine zipper-containing factor)	HOMEZ KIAA1443	Homo sapiens (Human)	550	HOMEZ
P41134	ID1_HUMAN	reviewed	DNA-binding protein inhibitor ID-1 (Class B basic helix-loop-helix protein 24) (bHLHb24) (Inhibitor of DNA binding 1) (Inhibitor of differentiation 1)	ID1 BHLHB24 ID	Homo sapiens (Human)	155	ID1
P10914	IRF1_HUMAN	reviewed	Interferon regulatory factor 1 (IRF-1)	IRF1	Homo sapiens (Human)	325	IRF1
Q9UPM6	LHX6_HUMAN	reviewed	LIM/homeobox protein Lhx6 (LIM homeobox protein 6) (LIM/homeobox protein Lhx6.1)	LHX6 LHX6.1	Homo sapiens (Human)	363	LHX6
Q5U623	MCAF2_HUMAN	reviewed	Activating transcription factor 7-interacting protein 2 (ATF7-interacting protein 2) (MBD1-containing chromatin-associated factor 2)	ATF7IP2 MCAF2	Homo sapiens (Human)	682	MCAF2
P43356	MAGA2_HUMAN	reviewed	Melanoma-associated antigen 2 (Cancer/testis antigen 1.2) (CT1.2) (MAGE-2 antigen)	MAGEA2 MAGE2 MAGEA2A; MAGEA2B MAGE2 MAGEA2	Homo sapiens (Human)	314	MAGA2
Q14872	MTF1_HUMAN	reviewed	Metal regulatory transcription factor 1 (MRE-binding transcription factor) (Transcription factor MTF-1)	MTF1	Homo sapiens (Human)	753	MTF1
Q8IXF0	NPAS3_HUMAN	reviewed	Neuronal PAS domain-containing protein 3 (Neuronal PAS3) (Basic-helix-loop-helix-PAS protein MOP6) (Class E basic helix-loop-helix protein 12) (bHLHe12) (Member of PAS protein 6) (PAS domain-containing protein 6)	NPAS3 BHLHE12 MOP6 PASD6	Homo sapiens (Human)	933	NPAS3
P46531	NOTC1_HUMAN	reviewed	Neurogenic locus notch homolog protein 1 (Notch 1) (hN1) (Translocation-associated notch protein TAN-1) [Cleaved into: Notch 1 extracellular truncation (NEXT); Notch 1 intracellular domain (NICD)]	NOTCH1 TAN1	Homo sapiens (Human)	2555	NOTC1
O00712	NFIB_HUMAN	reviewed	Nuclear factor 1 B-type (NF1-B) (Nuclear factor 1/B) (CCAAT-box-binding transcription factor) (CTF) (Nuclear factor I/B) (NF-I/B) (NFI-B) (TGGCA-binding protein)	NFIB	Homo sapiens (Human)	420	NFIB
P29375	KDM5A_HUMAN	reviewed	Lysine-specific demethylase 5A (EC 1.14.11.67) (Histone demethylase JARID1A) (Jumonji/ARID domain-containing protein 1A) (Retinoblastoma-binding protein 2) (RBBP-2) ([histone H3]-trimethyl-L-lysine(4) demethylase 5A)	KDM5A JARID1A RBBP2 RBP2	Homo sapiens (Human)	1690	KDM5A
Q13547	HDAC1_HUMAN	reviewed	Histone deacetylase 1 (HD1) (EC 3.5.1.98)	HDAC1 RPD3L1	Homo sapiens (Human)	482	HDAC1
Q9UBN7	HDAC6_HUMAN	reviewed	Histone deacetylase 6 (HD6) (EC 3.5.1.98) (Tubulin-lysine deacetylase HDAC6) (EC 3.5.1.-)	HDAC6 KIAA0901 JM21	Homo sapiens (Human)	1215	HDAC6
Q9ULV5	HSF4_HUMAN	reviewed	Heat shock factor protein 4 (HSF 4) (hHSF4) (Heat shock transcription factor 4) (HSTF 4)	HSF4	Homo sapiens (Human)	492	HSF4
A0A1B0GTS1	HSFX4_HUMAN	reviewed	Heat shock transcription factor, X-linked member 4	HSFX4	Homo sapiens (Human)	333	HSFX4
Q9BPY8	HOP_HUMAN	reviewed	Homeodomain-only protein (Lung cancer-associated Y protein) (Not expressed in choriocarcinoma protein 1) (Odd homeobox protein 1)	HOPX HOD HOP LAGY NECC1 OB1	Homo sapiens (Human)	73	HOP
Q13886	KLF9_HUMAN	reviewed	Krueppel-like factor 9 (Basic transcription element-binding protein 1) (BTE-binding protein 1) (GC-box-binding protein 1) (Transcription factor BTEB1)	KLF9 BTEB BTEB1	Homo sapiens (Human)	244	KLF9
Q96NK8	NDF6_HUMAN	reviewed	Neurogenic differentiation factor 6 (NeuroD6) (Class A basic helix-loop-helix protein 2) (bHLHa2) (Protein atonal homolog 2)	NEUROD6 ATOH2 BHLHA2 My051	Homo sapiens (Human)	337	NDF6
P15172	MYOD1_HUMAN	reviewed	Myoblast determination protein 1 (Class C basic helix-loop-helix protein 1) (bHLHc1) (Myogenic factor 3) (Myf-3)	MYOD1 BHLHC1 MYF3 MYOD	Homo sapiens (Human)	320	MYOD1
Q00839	HNRPU_HUMAN	reviewed	Heterogeneous nuclear ribonucleoprotein U (hnRNP U) (GRIP120) (Nuclear p120 ribonucleoprotein) (Scaffold-attachment factor A) (SAF-A) (p120) (pp120)	HNRNPU C1orf199 HNRPU SAFA U21.1	Homo sapiens (Human)	825	HNRPU
Q8WUF5	IASPP_HUMAN	reviewed	RelA-associated inhibitor (Inhibitor of ASPP protein) (Protein iASPP) (NFkB-interacting protein 1) (PPP1R13B-like protein)	PPP1R13L IASPP NKIP1 PPP1R13BL RAI	Homo sapiens (Human)	828	IASPP
Q659A1	ICE2_HUMAN	reviewed	Little elongation complex subunit 2 (Interactor of little elongator complex ELL subunit 2) (NMDA receptor-regulated protein 2)	ICE2 BRCC1 NARG2 UNQ3101/PRO10100	Homo sapiens (Human)	982	ICE2
P31267	HXA6_HUMAN	reviewed	Homeobox protein Hox-A6 (Homeobox protein Hox-1B)	HOXA6 HOX1B	Homo sapiens (Human)	233	HXA6
P31268	HXA7_HUMAN	reviewed	Homeobox protein Hox-A7 (Homeobox protein Hox 1.1) (Homeobox protein Hox-1A)	HOXA7 HOX1A	Homo sapiens (Human)	230	HXA7
P14651	HXB3_HUMAN	reviewed	Homeobox protein Hox-B3 (Homeobox protein Hox-2.7) (Homeobox protein Hox-2G)	HOXB3 HOX2G	Homo sapiens (Human)	431	HXB3
A0JLT2	MED19_HUMAN	reviewed	Mediator of RNA polymerase II transcription subunit 19 (Lung cancer metastasis-related protein 1) (Mediator complex subunit 19)	MED19 LCMR1	Homo sapiens (Human)	244	MED19
Q6ZN28	MACC1_HUMAN	reviewed	Metastasis-associated in colon cancer protein 1 (SH3 domain-containing protein 7a5)	MACC1	Homo sapiens (Human)	852	MACC1
Q9P1T7	MDFIC_HUMAN	reviewed	MyoD family inhibitor domain-containing protein (I-mfa domain-containing protein) (hIC)	MDFIC	Homo sapiens (Human)	246	MDFIC
P17509	HXB6_HUMAN	reviewed	Homeobox protein Hox-B6 (Homeobox protein Hox-2.2) (Homeobox protein Hox-2B) (Homeobox protein Hu-2)	HOXB6 HOX2B	Homo sapiens (Human)	224	HXB6
Q15306	IRF4_HUMAN	reviewed	Interferon regulatory factor 4 (IRF-4) (Lymphocyte-specific interferon regulatory factor) (LSIRF) (Multiple myeloma oncogene 1) (NF-EM5)	IRF4 MUM1	Homo sapiens (Human)	451	IRF4
P17275	JUNB_HUMAN	reviewed	Transcription factor jun-B	JUNB	Homo sapiens (Human)	347	JUNB
O75525	KHDR3_HUMAN	reviewed	KH domain-containing, RNA-binding, signal transduction-associated protein 3 (RNA-binding protein T-Star) (Sam68-like mammalian protein 2) (SLM-2) (Sam68-like phosphotyrosine protein)	KHDRBS3 SALP SLM2	Homo sapiens (Human)	346	KHDR3
P28482	MK01_HUMAN	reviewed	Mitogen-activated protein kinase 1 (MAP kinase 1) (MAPK 1) (EC 2.7.11.24) (ERT1) (Extracellular signal-regulated kinase 2) (ERK-2) (MAP kinase isoform p42) (p42-MAPK) (Mitogen-activated protein kinase 2) (MAP kinase 2) (MAPK 2)	MAPK1 ERK2 PRKM1 PRKM2	Homo sapiens (Human)	360	MK01
Q14207	NPAT_HUMAN	reviewed	Protein NPAT (Nuclear protein of the ataxia telangiectasia mutated locus) (Nuclear protein of the ATM locus) (p220)	NPAT CAND3 E14	Homo sapiens (Human)	1427	NPAT
Q9H2A3	NGN2_HUMAN	reviewed	Neurogenin-2 (NGN-2) (Class A basic helix-loop-helix protein 8) (bHLHa8) (Protein atonal homolog 4)	NEUROG2 ATOH4 BHLHA8 NGN2	Homo sapiens (Human)	272	NGN2
Q6P1K2	PMF1_HUMAN	reviewed	Polyamine-modulated factor 1 (PMF-1)	PMF1	Homo sapiens (Human)	205	PMF1
Q9Y2N7	HIF3A_HUMAN	reviewed	Hypoxia-inducible factor 3-alpha (HIF-3-alpha) (HIF3-alpha) (Basic-helix-loop-helix-PAS protein MOP7) (Class E basic helix-loop-helix protein 17) (bHLHe17) (HIF3-alpha-1) (Inhibitory PAS domain protein) (IPAS) (Member of PAS protein 7) (PAS domain-containing protein 7)	HIF3A BHLHE17 MOP7 PASD7	Homo sapiens (Human)	669	HIF3A
P54198	HIRA_HUMAN	reviewed	Protein HIRA (TUP1-like enhancer of split protein 1)	HIRA DGCR1 HIR TUPLE1	Homo sapiens (Human)	1017	HIRA
O14979	HNRDL_HUMAN	reviewed	Heterogeneous nuclear ribonucleoprotein D-like (hnRNP D-like) (hnRNP DL) (AU-rich element RNA-binding factor) (JKT41-binding protein) (Protein laAUF1)	HNRNPDL HNRPDL JKTBP	Homo sapiens (Human)	420	HNRDL
P41235	HNF4A_HUMAN	reviewed	Hepatocyte nuclear factor 4-alpha (HNF-4-alpha) (Nuclear receptor subfamily 2 group A member 1) (Transcription factor 14) (TCF-14) (Transcription factor HNF-4)	HNF4A HNF4 NR2A1 TCF14	Homo sapiens (Human)	474	HNF4A
O95600	KLF8_HUMAN	reviewed	Krueppel-like factor 8 (Basic krueppel-like factor 3) (Zinc finger protein 741)	KLF8 BKLF3 ZNF741	Homo sapiens (Human)	359	KLF8
Q14653	IRF3_HUMAN	reviewed	Interferon regulatory factor 3 (IRF-3)	IRF3	Homo sapiens (Human)	427	IRF3
O75164	KDM4A_HUMAN	reviewed	Lysine-specific demethylase 4A (EC 1.14.11.66) (EC 1.14.11.69) (JmjC domain-containing histone demethylation protein 3A) (Jumonji domain-containing protein 2A) ([histone H3]-trimethyl-L-lysine(36) demethylase 4A) ([histone H3]-trimethyl-L-lysine(9) demethylase 4A)	KDM4A JHDM3A JMJD2 JMJD2A KIAA0677	Homo sapiens (Human)	1064	KDM4A
P17535	JUND_HUMAN	reviewed	Transcription factor jun-D	JUND	Homo sapiens (Human)	347	JUND
P05412	JUN_HUMAN	reviewed	Transcription factor AP-1 (Activator protein 1) (AP1) (Proto-oncogene c-Jun) (V-jun avian sarcoma virus 17 oncogene homolog) (p39)	JUN	Homo sapiens (Human)	331	JUN
Q03112	MECOM_HUMAN	reviewed	Histone-lysine N-methyltransferase MECOM (EC 2.1.1.367) (Ecotropic virus integration site 1 protein homolog) (EVI-1) (MDS1 and EVI1 complex locus protein) (Myelodysplasia syndrome 1 protein) (Myelodysplasia syndrome-associated protein 1)	MECOM EVI1 MDS1 PRDM3	Homo sapiens (Human)	1230	MECOM
P12980	LYL1_HUMAN	reviewed	Protein lyl-1 (Class A basic helix-loop-helix protein 18) (bHLHa18) (Lymphoblastic leukemia-derived sequence 1)	LYL1 BHLHA18	Homo sapiens (Human)	280	LYL1
Q0VG99	MESP2_HUMAN	reviewed	Mesoderm posterior protein 2 (Class C basic helix-loop-helix protein 6) (bHLHc6)	MESP2 BHLHC6 SCDO2	Homo sapiens (Human)	397	MESP2
O15525	MAFG_HUMAN	reviewed	Transcription factor MafG (V-maf musculoaponeurotic fibrosarcoma oncogene homolog G) (hMAF)	MAFG	Homo sapiens (Human)	162	MAFG
Q71SY5	MED25_HUMAN	reviewed	Mediator of RNA polymerase II transcription subunit 25 (Activator interaction domain-containing protein 1) (Activator-recruited cofactor 92 kDa component) (ARC92) (Mediator complex subunit 25) (p78)	MED25 ACID1 ARC92 PTOV2 TCBAP0758	Homo sapiens (Human)	747	MED25
Q96F24	NRBF2_HUMAN	reviewed	Nuclear receptor-binding factor 2 (NRBF-2) (Comodulator of PPAR and RXR)	NRBF2 COPR	Homo sapiens (Human)	287	NRBF2
O75376	NCOR1_HUMAN	reviewed	Nuclear receptor corepressor 1 (N-CoR) (N-CoR1)	NCOR1 KIAA1047	Homo sapiens (Human)	2440	NCOR1
P10243	MYBA_HUMAN	reviewed	Myb-related protein A (A-Myb) (Myb-like protein 1)	MYBL1 AMYB	Homo sapiens (Human)	752	MYBA
Q5QGS0	NEXMI_HUMAN	reviewed	Neurite extension and migration factor (XLMR protein related to neurite extension) (XPN)	NEXMIF KIAA2022	Homo sapiens (Human)	1516	NEXMI
Q9UM47	NOTC3_HUMAN	reviewed	Neurogenic locus notch homolog protein 3 (Notch 3) [Cleaved into: Notch 3 extracellular truncation; Notch 3 intracellular domain]	NOTCH3	Homo sapiens (Human)	2321	NOTC3
Q9UPP1	PHF8_HUMAN	reviewed	Histone lysine demethylase PHF8 (EC 1.14.11.27) (EC 1.14.11.65) (PHD finger protein 8) ([histone H3]-dimethyl-L-lysine(36) demethylase PHF8) ([histone H3]-dimethyl-L-lysine(9) demethylase PHF8)	PHF8 KIAA1111 ZNF422	Homo sapiens (Human)	1060	PHF8
Q5VY09	IER5_HUMAN	reviewed	Immediate early response gene 5 protein	IER5 PP4583 SBBI48	Homo sapiens (Human)	327	IER5
Q96T76	MMS19_HUMAN	reviewed	MMS19 nucleotide excision repair protein homolog (hMMS19) (MET18 homolog) (MMS19-like protein)	MMS19 MMS19L	Homo sapiens (Human)	1030	MMS19
Q14934	NFAC4_HUMAN	reviewed	Nuclear factor of activated T-cells, cytoplasmic 4 (NF-ATc4) (NFATc4) (T-cell transcription factor NFAT3) (NF-AT3)	NFATC4 NFAT3	Homo sapiens (Human)	902	NFAC4
A0A2Z4LIS9	FXO3B_HUMAN	reviewed	Forkhead box protein O3B	FOXO3B	Homo sapiens (Human)	290	FXO3B
P15408	FOSL2_HUMAN	reviewed	Fos-related antigen 2 (FRA-2)	FOSL2 FRA2	Homo sapiens (Human)	326	FOSL2
Q13227	GPS2_HUMAN	reviewed	G protein pathway suppressor 2 (GPS-2)	GPS2	Homo sapiens (Human)	327	GPS2
P61296	HAND2_HUMAN	reviewed	Heart- and neural crest derivatives-expressed protein 2 (Class A basic helix-loop-helix protein 26) (bHLHa26) (Deciduum, heart, autonomic nervous system and neural crest derivatives-expressed protein 2) (dHAND)	HAND2 BHLHA26 DHAND	Homo sapiens (Human)	217	HAND2
Q8N108	MIER1_HUMAN	reviewed	Mesoderm induction early response protein 1 (Early response 1) (Er1) (Mi-er1) (hMi-er1)	MIER1 KIAA1610	Homo sapiens (Human)	512	MIER1
P50219	MNX1_HUMAN	reviewed	Motor neuron and pancreas homeobox protein 1 (Homeobox protein HB9)	MNX1 HLXB9	Homo sapiens (Human)	401	MNX1
O95644	NFAC1_HUMAN	reviewed	Nuclear factor of activated T-cells, cytoplasmic 1 (NF-ATc1) (NFATc1) (NFAT transcription complex cytosolic component) (NF-ATc) (NFATc)	NFATC1 NFAT2 NFATC	Homo sapiens (Human)	943	NFAC1
P48552	NRIP1_HUMAN	reviewed	Nuclear receptor-interacting protein 1 (Nuclear factor RIP140) (Receptor-interacting protein 140)	NRIP1	Homo sapiens (Human)	1158	NRIP1
Q9BZM3	GSX2_HUMAN	reviewed	GS homeobox 2 (Genetic-screened homeobox 2) (Homeobox protein GSH-2)	GSX2 GSH2	Homo sapiens (Human)	304	GSX2
P50458	LHX2_HUMAN	reviewed	LIM/homeobox protein Lhx2 (Homeobox protein LH-2) (LIM homeobox protein 2)	LHX2 LH2	Homo sapiens (Human)	406	LHX2
Q9UBU8	MO4L1_HUMAN	reviewed	Mortality factor 4-like protein 1 (MORF-related gene 15 protein) (Protein MSL3-1) (Transcription factor-like protein MRG15)	MORF4L1 MRG15 FWP006 HSPC008 HSPC061 PP368	Homo sapiens (Human)	362	MO4L1
Q9P0P8	MRES1_HUMAN	reviewed	Mitochondrial transcription rescue factor 1	MTRES1 C6orf203 HSPC230	Homo sapiens (Human)	240	MRES1
Q99551	MTEF1_HUMAN	reviewed	Transcription termination factor 1, mitochondrial (Mitochondrial transcription termination factor 1) (mTERF) (mTERF1)	MTERF1 MTERF	Homo sapiens (Human)	399	MTEF1
A6NJ46	NKX63_HUMAN	reviewed	Homeobox protein Nkx-6.3	NKX6-3	Homo sapiens (Human)	265	NKX63
Q15233	NONO_HUMAN	reviewed	Non-POU domain-containing octamer-binding protein (NonO protein) (54 kDa nuclear RNA- and DNA-binding protein) (55 kDa nuclear protein) (DNA-binding p52/p100 complex, 52 kDa subunit) (NMT55) (p54(nrb)) (p54nrb)	NONO NRB54	Homo sapiens (Human)	471	NONO
Q9BYU1	PBX4_HUMAN	reviewed	Pre-B-cell leukemia transcription factor 4 (Homeobox protein PBX4)	PBX4	Homo sapiens (Human)	374	PBX4
Q06547	GABP1_HUMAN	reviewed	GA-binding protein subunit beta-1 (GABP subunit beta-1) (GABPB-1) (GABP subunit beta-2) (GABPB-2) (Nuclear respiratory factor 2) (Transcription factor E4TF1-47) (Transcription factor E4TF1-53)	GABPB1 E4TF1B GABPB GABPB2	Homo sapiens (Human)	395	GABP1
Q8WXT5	FX4L4_HUMAN	reviewed	Forkhead box protein D4-like 4 (FOXD4-like 4) (Forkhead box protein D4-like 2) (Forkhead box protein D4B) (Myeloid factor-gamma)	FOXD4L4 FOXD4B FOXD4L2	Homo sapiens (Human)	416	FX4L4
Q12948	FOXC1_HUMAN	reviewed	Forkhead box protein C1 (Forkhead-related protein FKHL7) (Forkhead-related transcription factor 3) (FREAC-3)	FOXC1 FKHL7 FREAC3	Homo sapiens (Human)	553	FOXC1
Q6ZQN5	FOXI2_HUMAN	reviewed	Forkhead box protein I2	FOXI2	Homo sapiens (Human)	318	FOXI2
Q9H5V7	IKZF5_HUMAN	reviewed	Zinc finger protein Pegasus (Ikaros family zinc finger protein 5)	IKZF5 ZNFN1A5	Homo sapiens (Human)	419	IKZF5
P61457	PHS_HUMAN	reviewed	Pterin-4-alpha-carbinolamine dehydratase (PHS) (EC 4.2.1.96) (4-alpha-hydroxy-tetrahydropterin dehydratase) (Dimerization cofactor of hepatocyte nuclear factor 1-alpha) (DCoH) (Dimerization cofactor of HNF1) (Phenylalanine hydroxylase-stimulating protein) (Pterin carbinolamine dehydratase) (PCD)	PCBD1 DCOH PCBD	Homo sapiens (Human)	104	PHS
Q03014	HHEX_HUMAN	reviewed	Hematopoietically-expressed homeobox protein HHEX (Homeobox protein HEX) (Homeobox protein PRH)	HHEX HEX PRH PRHX	Homo sapiens (Human)	270	HHEX
P28698	MZF1_HUMAN	reviewed	Myeloid zinc finger 1 (MZF-1) (Zinc finger and SCAN domain-containing protein 6) (Zinc finger protein 42)	MZF1 MZF ZNF42 ZSCAN6	Homo sapiens (Human)	734	MZF1
Q15742	NAB2_HUMAN	reviewed	NGFI-A-binding protein 2 (EGR-1-binding protein 2) (Melanoma-associated delayed early response protein) (Protein MADER)	NAB2 MADER	Homo sapiens (Human)	525	NAB2
Q99742	NPAS1_HUMAN	reviewed	Neuronal PAS domain-containing protein 1 (Neuronal PAS1) (Basic-helix-loop-helix-PAS protein MOP5) (Class E basic helix-loop-helix protein 11) (bHLHe11) (Member of PAS protein 5) (PAS domain-containing protein 5)	NPAS1 BHLHE11 MOP5 PASD5	Homo sapiens (Human)	590	NPAS1
Q06710	PAX8_HUMAN	reviewed	Paired box protein Pax-8	PAX8	Homo sapiens (Human)	450	PAX8
Q9UGL1	KDM5B_HUMAN	reviewed	Lysine-specific demethylase 5B (EC 1.14.11.67) (Cancer/testis antigen 31) (CT31) (Histone demethylase JARID1B) (Jumonji/ARID domain-containing protein 1B) (PLU-1) (Retinoblastoma-binding protein 2 homolog 1) (RBP2-H1) ([histone H3]-trimethyl-L-lysine(4) demethylase 5B)	KDM5B JARID1B PLU1 RBBP2H1	Homo sapiens (Human)	1544	KDM5B
Q96HR3	MED30_HUMAN	reviewed	Mediator of RNA polymerase II transcription subunit 30 (Mediator complex subunit 30) (TRAP/Mediator complex component TRAP25) (Thyroid hormone receptor-associated protein 6) (Thyroid hormone receptor-associated protein complex 25 kDa component) (Trap25)	MED30 THRAP6 TRAP25	Homo sapiens (Human)	178	MED30
Q8N7H5	PAF1_HUMAN	reviewed	RNA polymerase II-associated factor 1 homolog (hPAF1) (Pancreatic differentiation protein 2)	PAF1 PD2	Homo sapiens (Human)	531	PAF1
P48742	LHX1_HUMAN	reviewed	LIM/homeobox protein Lhx1 (LIM homeobox protein 1) (Homeobox protein Lim-1) (hLim-1)	LHX1 LIM-1 LIM1	Homo sapiens (Human)	406	LHX1
O60711	LPXN_HUMAN	reviewed	Leupaxin	LPXN LDLP	Homo sapiens (Human)	386	LPXN
O60663	LMX1B_HUMAN	reviewed	LIM homeobox transcription factor 1-beta (LIM/homeobox protein 1.2) (LMX-1.2) (LIM/homeobox protein LMX1B)	LMX1B	Homo sapiens (Human)	402	LMX1B
Q6VMQ6	MCAF1_HUMAN	reviewed	Activating transcription factor 7-interacting protein 1 (ATF-interacting protein) (ATF-IP) (ATF7-interacting protein) (ATFa-associated modulator) (hAM) (MBD1-containing chromatin-associated factor 1) (P621)	ATF7IP MCAF MCAF1	Homo sapiens (Human)	1270	MCAF1
Q96RE7	NACC1_HUMAN	reviewed	Nucleus accumbens-associated protein 1 (NAC-1) (BTB/POZ domain-containing protein 14B)	NACC1 BTBD14B NAC1	Homo sapiens (Human)	527	NACC1
Q9Y4A8	NF2L3_HUMAN	reviewed	Nuclear factor erythroid 2-related factor 3 (NF-E2-related factor 3) (NFE2-related factor 3) (Nuclear factor, erythroid derived 2, like 3)	NFE2L3 NRF3	Homo sapiens (Human)	694	NF2L3
Q92886	NGN1_HUMAN	reviewed	Neurogenin-1 (NGN-1) (Class A basic helix-loop-helix protein 6) (bHLHa6) (Neurogenic basic-helix-loop-helix protein) (Neurogenic differentiation factor 3) (NeuroD3)	NEUROG1 BHLHA6 NEUROD3 NGN NGN1	Homo sapiens (Human)	237	NGN1
Q16656	NRF1_HUMAN	reviewed	Nuclear respiratory factor 1 (NRF-1) (Alpha palindromic-binding protein) (Alpha-pal)	NRF1	Homo sapiens (Human)	503	NRF1
P20393	NR1D1_HUMAN	reviewed	Nuclear receptor subfamily 1 group D member 1 (Rev-erbA-alpha) (V-erbA-related protein 1) (EAR-1)	NR1D1 EAR1 HREV THRAL	Homo sapiens (Human)	614	NR1D1
Q9BYE0	HES7_HUMAN	reviewed	Transcription factor HES-7 (hHes7) (Class B basic helix-loop-helix protein 37) (bHLHb37) (Hairy and enhancer of split 7) (bHLH factor Hes7)	HES7 BHLHB37	Homo sapiens (Human)	225	HES7
Q4G0J3	LARP7_HUMAN	reviewed	La-related protein 7 (La ribonucleoprotein domain family member 7) (hLARP7) (P-TEFb-interaction protein for 7SK stability) (PIP7S)	LARP7 HDCMA18P	Homo sapiens (Human)	582	LARP7
Q9Y4K0	LOXL2_HUMAN	reviewed	Lysyl oxidase homolog 2 (EC 1.4.3.13) (Lysyl oxidase-like protein 2) (Lysyl oxidase-related protein 2) (Lysyl oxidase-related protein WS9-14)	LOXL2	Homo sapiens (Human)	774	LOXL2
Q9Y5Q3	MAFB_HUMAN	reviewed	Transcription factor MafB (Maf-B) (V-maf musculoaponeurotic fibrosarcoma oncogene homolog B)	MAFB KRML	Homo sapiens (Human)	323	MAFB
Q9NP71	MLXPL_HUMAN	reviewed	Carbohydrate-responsive element-binding protein (ChREBP) (Class D basic helix-loop-helix protein 14) (bHLHd14) (MLX interactor) (MLX-interacting protein-like) (WS basic-helix-loop-helix leucine zipper protein) (WS-bHLH) (Williams-Beuren syndrome chromosomal region 14 protein)	MLXIPL BHLHD14 MIO WBSCR14	Homo sapiens (Human)	852	MLXPL
Q15648	MED1_HUMAN	reviewed	Mediator of RNA polymerase II transcription subunit 1 (Activator-recruited cofactor 205 kDa component) (ARC205) (Mediator complex subunit 1) (Peroxisome proliferator-activated receptor-binding protein) (PBP) (PPAR-binding protein) (Thyroid hormone receptor-associated protein complex 220 kDa component) (Trap220) (Thyroid receptor-interacting protein 2) (TR-interacting protein 2) (TRIP-2) (Vitamin …	MED1 ARC205 CRSP1 CRSP200 DRIP205 DRIP230 PBP PPARBP PPARGBP RB18A TRAP220 TRIP2	Homo sapiens (Human)	1581	MED1
O95402	MED26_HUMAN	reviewed	Mediator of RNA polymerase II transcription subunit 26 (Activator-recruited cofactor 70 kDa component) (ARC70) (Cofactor required for Sp1 transcriptional activation subunit 7) (CRSP complex subunit 7) (Mediator complex subunit 26) (Transcriptional coactivator CRSP70)	MED26 ARC70 CRSP7	Homo sapiens (Human)	600	MED26
Q15596	NCOA2_HUMAN	reviewed	Nuclear receptor coactivator 2 (NCoA-2) (Class E basic helix-loop-helix protein 75) (bHLHe75) (Transcriptional intermediary factor 2) (hTIF2)	NCOA2 BHLHE75 SRC2 TIF2	Homo sapiens (Human)	1464	NCOA2
Q9P2K5	MYEF2_HUMAN	reviewed	Myelin expression factor 2 (MEF-2) (MyEF-2) (MST156)	MYEF2 KIAA1341	Homo sapiens (Human)	600	MYEF2
P25208	NFYB_HUMAN	reviewed	Nuclear transcription factor Y subunit beta (CAAT box DNA-binding protein subunit B) (Nuclear transcription factor Y subunit B) (NF-YB)	NFYB HAP3	Homo sapiens (Human)	207	NFYB
A8MTQ0	NOTO_HUMAN	reviewed	Homeobox protein notochord	NOTO	Homo sapiens (Human)	251	NOTO
O75364	PITX3_HUMAN	reviewed	Pituitary homeobox 3 (Homeobox protein PITX3) (Paired-like homeodomain transcription factor 3)	PITX3 PTX3	Homo sapiens (Human)	302	PITX3
Q92570	NR4A3_HUMAN	reviewed	Nuclear receptor subfamily 4 group A member 3 (Mitogen-induced nuclear orphan receptor) (Neuron-derived orphan receptor 1) (Nuclear hormone receptor NOR-1)	NR4A3 CHN CSMF MINOR NOR1 TEC	Homo sapiens (Human)	626	NR4A3
Q8TE85	GRHL3_HUMAN	reviewed	Grainyhead-like protein 3 homolog (Sister of mammalian grainyhead) (Transcription factor CP2-like 4)	GRHL3 SOM TFCP2L4	Homo sapiens (Human)	626	GRHL3
P35680	HNF1B_HUMAN	reviewed	Hepatocyte nuclear factor 1-beta (HNF-1-beta) (HNF-1B) (Homeoprotein LFB3) (Transcription factor 2) (TCF-2) (Variant hepatic nuclear factor 1) (vHNF1)	HNF1B TCF2	Homo sapiens (Human)	557	HNF1B
Q14541	HNF4G_HUMAN	reviewed	Hepatocyte nuclear factor 4-gamma (HNF-4-gamma) (Nuclear receptor subfamily 2 group A member 2)	HNF4G NR2A2	Homo sapiens (Human)	408	HNF4G
Q14103	HNRPD_HUMAN	reviewed	Heterogeneous nuclear ribonucleoprotein D0 (hnRNP D0) (AU-rich element RNA-binding protein 1)	HNRNPD AUF1 HNRPD	Homo sapiens (Human)	355	HNRPD
P61978	HNRPK_HUMAN	reviewed	Heterogeneous nuclear ribonucleoprotein K (hnRNP K) (Transformation up-regulated nuclear protein) (TUNP)	HNRNPK HNRPK	Homo sapiens (Human)	463	HNRPK
Q96T58	MINT_HUMAN	reviewed	Msx2-interacting protein (SMART/HDAC1-associated repressor protein) (SPEN homolog)	SPEN KIAA0929 MINT SHARP	Homo sapiens (Human)	3664	MINT
Q02078	MEF2A_HUMAN	reviewed	Myocyte-specific enhancer factor 2A (Serum response factor-like protein 1)	MEF2A MEF2	Homo sapiens (Human)	507	MEF2A
Q15784	NDF2_HUMAN	reviewed	Neurogenic differentiation factor 2 (NeuroD2) (Class A basic helix-loop-helix protein 1) (bHLHa1) (NeuroD-related factor) (NDRF)	NEUROD2 BHLHA1 NDRF	Homo sapiens (Human)	382	NDF2
Q96P20	NLRP3_HUMAN	reviewed	NACHT, LRR and PYD domains-containing protein 3 (Angiotensin/vasopressin receptor AII/AVP-like) (Caterpiller protein 1.1) (CLR1.1) (Cold-induced autoinflammatory syndrome 1 protein) (Cryopyrin) (PYRIN-containing APAF1-like protein 1)	NLRP3 C1orf7 CIAS1 NALP3 PYPAF1	Homo sapiens (Human)	1036	NLRP3
Q9H116	GZF1_HUMAN	reviewed	GDNF-inducible zinc finger protein 1 (Zinc finger and BTB domain-containing protein 23) (Zinc finger protein 336)	GZF1 ZBTB23 ZNF336	Homo sapiens (Human)	711	GZF1
P14653	HXB1_HUMAN	reviewed	Homeobox protein Hox-B1 (Homeobox protein Hox-2I)	HOXB1 HOX2I	Homo sapiens (Human)	301	HXB1
P14652	HXB2_HUMAN	reviewed	Homeobox protein Hox-B2 (Homeobox protein Hox-2.8) (Homeobox protein Hox-2H) (K8)	HOXB2 HOX2H	Homo sapiens (Human)	356	HXB2
Q5JT82	KLF17_HUMAN	reviewed	Krueppel-like factor 17 (Zinc finger protein 393)	KLF17 ZNF393	Homo sapiens (Human)	389	KLF17
Q96HZ4	HES6_HUMAN	reviewed	Transcription cofactor HES-6 (C-HAIRY1) (Class B basic helix-loop-helix protein 41) (bHLHb41) (Hairy and enhancer of split 6)	HES6 BHLHB41	Homo sapiens (Human)	224	HES6
Q9Y543	HES2_HUMAN	reviewed	Transcription factor HES-2 (Class B basic helix-loop-helix protein 40) (bHLHb40) (Hairy and enhancer of split 2)	HES2 BHLHB40	Homo sapiens (Human)	173	HES2
Q9H2S9	IKZF4_HUMAN	reviewed	Zinc finger protein Eos (Ikaros family zinc finger protein 4)	IKZF4 KIAA1782 ZNFN1A4	Homo sapiens (Human)	585	IKZF4
Q9Y5W3	KLF2_HUMAN	reviewed	Krueppel-like factor 2 (Lung krueppel-like factor)	KLF2 LKLF	Homo sapiens (Human)	355	KLF2
Q8TD94	KLF14_HUMAN	reviewed	Krueppel-like factor 14 (Basic transcription element-binding protein 5) (BTE-binding protein 5) (Transcription factor BTEB5)	KLF14 BTEB5	Homo sapiens (Human)	323	KLF14
Q9Y618	NCOR2_HUMAN	reviewed	Nuclear receptor corepressor 2 (N-CoR2) (CTG repeat protein 26) (SMAP270) (Silencing mediator of retinoic acid and thyroid hormone receptor) (SMRT) (T3 receptor-associating factor) (TRAC) (Thyroid-, retinoic-acid-receptor-associated corepressor)	NCOR2 CTG26	Homo sapiens (Human)	2514	NCOR2
Q6NSW7	NANP8_HUMAN	reviewed	Homeobox protein NANOGP8	NANOGP8	Homo sapiens (Human)	305	NANP8
Q7Z401	MYCPP_HUMAN	reviewed	C-myc promoter-binding protein (DENN domain-containing protein 4A)	DENND4A IRLB MYCPBP	Homo sapiens (Human)	1863	MYCPP
O60393	NOBOX_HUMAN	reviewed	Homeobox protein NOBOX	NOBOX	Homo sapiens (Human)	691	NOBOX
Q6EKJ0	GTD2B_HUMAN	reviewed	General transcription factor II-I repeat domain-containing protein 2B (GTF2I repeat domain-containing protein 2B) (Transcription factor GTF2IRD2-beta)	GTF2IRD2B	Homo sapiens (Human)	949	GTD2B
Q9BRJ9	MESP1_HUMAN	reviewed	Mesoderm posterior protein 1 (Class C basic helix-loop-helix protein 5) (bHLHc5)	MESP1 BHLHC5	Homo sapiens (Human)	268	MESP1
Q86VE0	MYPOP_HUMAN	reviewed	Myb-related transcription factor, partner of profilin (Myb-related protein p42POP) (Partner of profilin)	MYPOP P42POP	Homo sapiens (Human)	399	MYPOP
Q9H583	HEAT1_HUMAN	reviewed	HEAT repeat-containing protein 1 (Protein BAP28) (U3 small nucleolar RNA-associated protein 10 homolog) [Cleaved into: HEAT repeat-containing protein 1, N-terminally processed]	HEATR1 BAP28 UTP10	Homo sapiens (Human)	2144	HEAT1
Q9BQA5	HINFP_HUMAN	reviewed	Histone H4 transcription factor (Histone nuclear factor P) (HiNF-P) (MBD2-interacting zinc finger protein) (Methyl-CpG-binding protein 2-interacting zinc finger protein)	HINFP MIZF ZNF743	Homo sapiens (Human)	517	HINFP
Q8N344	MIER2_HUMAN	reviewed	Mesoderm induction early response protein 2 (Mi-er2)	MIER2 KIAA1193	Homo sapiens (Human)	545	MIER2
P50222	MEOX2_HUMAN	reviewed	Homeobox protein MOX-2 (Growth arrest-specific homeobox) (Mesenchyme homeobox 2)	MEOX2 GAX MOX2	Homo sapiens (Human)	304	MEOX2
Q49AM1	MTEF2_HUMAN	reviewed	Transcription termination factor 2, mitochondrial (Mitochondrial transcription termination factor 2) (mTERF2) (Mitochondrial transcription termination factor-like protein) (mTERF-like) (mTERFL) (mTERF domain-containing protein 3, mitochondrial)	MTERF2 MTERFD3	Homo sapiens (Human)	385	MTEF2
P15173	MYOG_HUMAN	reviewed	Myogenin (Class C basic helix-loop-helix protein 3) (bHLHc3) (Myogenic factor 4) (Myf-4)	MYOG BHLHC3 MYF4	Homo sapiens (Human)	224	MYOG
P43699	NKX21_HUMAN	reviewed	Homeobox protein Nkx-2.1 (Homeobox protein NK-2 homolog A) (Thyroid nuclear factor 1) (Thyroid transcription factor 1) (TTF-1) (Thyroid-specific enhancer-binding protein) (T/EBP)	NKX2-1 NKX2A TITF1 TTF1	Homo sapiens (Human)	371	NKX21
Q15406	NR6A1_HUMAN	reviewed	Nuclear receptor subfamily 6 group A member 1 (Germ cell nuclear factor) (GCNF) (hGCNF) (Retinoid receptor-related testis-specific receptor) (RTR) (hRTR)	NR6A1 GCNF	Homo sapiens (Human)	480	NR6A1
Q9Y603	ETV7_HUMAN	reviewed	Transcription factor ETV7 (ETS translocation variant 7) (ETS-related protein Tel2) (Tel-related Ets factor) (Transcription factor Tel-2)	ETV7 TEL2 TELB TREF	Homo sapiens (Human)	341	ETV7
A8MTJ6	FOXI3_HUMAN	reviewed	Forkhead box protein I3	FOXI3	Homo sapiens (Human)	420	FOXI3
P58012	FOXL2_HUMAN	reviewed	Forkhead box protein L2	FOXL2	Homo sapiens (Human)	376	FOXL2
P50221	MEOX1_HUMAN	reviewed	Homeobox protein MOX-1 (Mesenchyme homeobox 1)	MEOX1 MOX1	Homo sapiens (Human)	254	MEOX1
A0A1B0GWH4	HSFX3_HUMAN	reviewed	Heat shock transcription factor, X-linked member 3	HSFX3	Homo sapiens (Human)	333	HSFX3
Q86Z02	HIPK1_HUMAN	reviewed	Homeodomain-interacting protein kinase 1 (EC 2.7.11.1) (Nuclear body-associated kinase 2)	HIPK1 KIAA0630 MYAK NBAK2	Homo sapiens (Human)	1210	HIPK1
Q2M1V0	ISX_HUMAN	reviewed	Intestine-specific homeobox (RAX-like homeobox)	ISX RAXLX	Homo sapiens (Human)	245	ISX
O60341	KDM1A_HUMAN	reviewed	Lysine-specific histone demethylase 1A (EC 1.14.99.66) (BRAF35-HDAC complex protein BHC110) (Flavin-containing amine oxidase domain-containing protein 2) ([histone H3]-dimethyl-L-lysine(4) FAD-dependent demethylase 1A)	KDM1A AOF2 KDM1 KIAA0601 LSD1	Homo sapiens (Human)	852	KDM1A
Q13118	KLF10_HUMAN	reviewed	Krueppel-like factor 10 (EGR-alpha) (Transforming growth factor-beta-inducible early growth response protein 1) (TGFB-inducible early growth response protein 1) (TIEG-1)	KLF10 TIEG TIEG1	Homo sapiens (Human)	480	KLF10
Q6XYB7	LBX2_HUMAN	reviewed	Transcription factor LBX2 (Ladybird homeobox 2) (Ladybird homeobox protein homolog 2)	LBX2 LP3727	Homo sapiens (Human)	198	LBX2
Q9UJU2	LEF1_HUMAN	reviewed	Lymphoid enhancer-binding factor 1 (LEF-1) (T cell-specific transcription factor 1-alpha) (TCF1-alpha)	LEF1	Homo sapiens (Human)	399	LEF1
Q68G74	LHX8_HUMAN	reviewed	LIM/homeobox protein Lhx8 (LIM homeobox protein 8)	LHX8	Homo sapiens (Human)	356	LHX8
O15264	MK13_HUMAN	reviewed	Mitogen-activated protein kinase 13 (MAP kinase 13) (MAPK 13) (EC 2.7.11.24) (Mitogen-activated protein kinase p38 delta) (MAP kinase p38 delta) (Stress-activated protein kinase 4)	MAPK13 PRKM13 SAPK4	Homo sapiens (Human)	365	MK13
O75448	MED24_HUMAN	reviewed	Mediator of RNA polymerase II transcription subunit 24 (Activator-recruited cofactor 100 kDa component) (ARC100) (Cofactor required for Sp1 transcriptional activation subunit 4) (CRSP complex subunit 4) (Mediator complex subunit 24) (Thyroid hormone receptor-associated protein 4) (Thyroid hormone receptor-associated protein complex 100 kDa component) (Trap100) (hTRAP100) (Vitamin D3 receptor-inte…	MED24 ARC100 CRSP4 DRIP100 KIAA0130 THRAP4 TRAP100	Homo sapiens (Human)	989	MED24
P52564	MP2K6_HUMAN	reviewed	Dual specificity mitogen-activated protein kinase kinase 6 (MAP kinase kinase 6) (MAPKK 6) (EC 2.7.12.2) (MAPK/ERK kinase 6) (MEK 6) (Stress-activated protein kinase kinase 3) (SAPK kinase 3) (SAPKK-3) (SAPKK3)	MAP2K6 MEK6 MKK6 PRKMK6 SKK3	Homo sapiens (Human)	334	MP2K6
Q13516	OLIG2_HUMAN	reviewed	Oligodendrocyte transcription factor 2 (Oligo2) (Class B basic helix-loop-helix protein 1) (bHLHb1) (Class E basic helix-loop-helix protein 19) (bHLHe19) (Protein kinase C-binding protein 2) (Protein kinase C-binding protein RACK17)	OLIG2 BHLHB1 BHLHE19 PRKCBP2 RACK17	Homo sapiens (Human)	323	OLIG2
Q9H3M7	TXNIP_HUMAN	reviewed	Thioredoxin-interacting protein (Thioredoxin-binding protein 2) (Vitamin D3 up-regulated protein 1)	TXNIP VDUP1	Homo sapiens (Human)	391	TXNIP
Q9NZI7	UBIP1_HUMAN	reviewed	Upstream-binding protein 1 (Transcription factor LBP-1)	UBP1 LBP1	Homo sapiens (Human)	540	UBIP1
Q15853	USF2_HUMAN	reviewed	Upstream stimulatory factor 2 (Class B basic helix-loop-helix protein 12) (bHLHb12) (FOS-interacting protein) (FIP) (Major late transcription factor 2) (Upstream transcription factor 2)	USF2 BHLHB12	Homo sapiens (Human)	346	USF2
Q9H147	TDIF1_HUMAN	reviewed	Deoxynucleotidyltransferase terminal-interacting protein 1 (Terminal deoxynucleotidyltransferase-interacting factor 1) (TdIF1) (TdT-interacting factor 1)	DNTTIP1 C20orf167 TDIF1	Homo sapiens (Human)	329	TDIF1
Q92759	TF2H4_HUMAN	reviewed	General transcription factor IIH subunit 4 (Basic transcription factor 2 52 kDa subunit) (BTF2 p52) (General transcription factor IIH polypeptide 4) (TFIIH basal transcription factor complex p52 subunit)	GTF2H4	Homo sapiens (Human)	462	TF2H4
P29084	T2EB_HUMAN	reviewed	Transcription initiation factor IIE subunit beta (TFIIE-beta) (General transcription factor IIE subunit 2)	GTF2E2 TF2E2	Homo sapiens (Human)	291	T2EB
Q9HCS4	TF7L1_HUMAN	reviewed	Transcription factor 7-like 1 (HMG box transcription factor 3) (TCF-3)	TCF7L1 TCF3	Homo sapiens (Human)	588	TF7L1
O60907	TBL1X_HUMAN	reviewed	F-box-like/WD repeat-containing protein TBL1X (SMAP55) (Transducin beta-like protein 1X) (Transducin-beta-like protein 1, X-linked)	TBL1X TBL1	Homo sapiens (Human)	577	TBL1X
Q6ZYL4	TF2H5_HUMAN	reviewed	General transcription factor IIH subunit 5 (General transcription factor IIH polypeptide 5) (TFB5 ortholog) (TFIIH basal transcription factor complex TTD-A subunit) (TFIIH subunit p8)	GTF2H5 C6orf175 TTDA	Homo sapiens (Human)	71	TF2H5
Q9UMR3	TBX20_HUMAN	reviewed	T-box transcription factor TBX20 (T-box protein 20)	TBX20	Homo sapiens (Human)	447	TBX20
Q15561	TEAD4_HUMAN	reviewed	Transcriptional enhancer factor TEF-3 (TEA domain family member 4) (TEAD-4) (Transcription factor 13-like 1) (Transcription factor RTEF-1)	TEAD4 RTEF1 TCF13L1 TEF3	Homo sapiens (Human)	434	TEAD4
Q9UNY4	TTF2_HUMAN	reviewed	Transcription termination factor 2 (EC 3.6.4.-) (Lodestar homolog) (RNA polymerase II termination factor) (Transcription release factor 2) (F2) (HuF2)	TTF2	Homo sapiens (Human)	1162	TTF2
Q9UL49	TCFL5_HUMAN	reviewed	Transcription factor-like 5 protein (Cha transcription factor) (HPV-16 E2-binding protein 1) (E2BP-1)	TCFL5 CHA E2BP1	Homo sapiens (Human)	500	TCFL5
Q9BQ70	TCF25_HUMAN	reviewed	Transcription factor 25 (TCF-25) (Nuclear localized protein 1)	TCF25 KIAA1049 NULP1 FKSG26	Homo sapiens (Human)	676	TCF25
Q6Q0C0	TRAF7_HUMAN	reviewed	E3 ubiquitin-protein ligase TRAF7 (EC 2.3.2.27) (RING finger and WD repeat-containing protein 1) (RING finger protein 119) (RING-type E3 ubiquitin transferase TRAF7) (TNF receptor-associated factor 7)	TRAF7 RFWD1 RNF119	Homo sapiens (Human)	670	TRAF7
Q12962	TAF10_HUMAN	reviewed	Transcription initiation factor TFIID subunit 10 (STAF28) (Transcription initiation factor TFIID 30 kDa subunit) (TAF(II)30) (TAFII-30) (TAFII30)	TAF10 TAF2A TAF2H TAFII30	Homo sapiens (Human)	218	TAF10
Q9Y6J9	TAF6L_HUMAN	reviewed	TAF6-like RNA polymerase II p300/CBP-associated factor-associated factor 65 kDa subunit 6L (TAF6L) (PCAF-associated factor 65-alpha) (PAF65-alpha)	TAF6L PAF65A	Homo sapiens (Human)	622	TAF6L
O75333	TBX10_HUMAN	reviewed	T-box transcription factor TBX10 (T-box protein 10)	TBX10 TBX7	Homo sapiens (Human)	385	TBX10
Q13263	TIF1B_HUMAN	reviewed	Transcription intermediary factor 1-beta (TIF1-beta) (E3 SUMO-protein ligase TRIM28) (EC 2.3.2.27) (KRAB-associated protein 1) (KAP-1) (KRAB-interacting protein 1) (KRIP-1) (Nuclear corepressor KAP-1) (RING finger protein 96) (RING-type E3 ubiquitin transferase TIF1-beta) (Tripartite motif-containing protein 28)	TRIM28 KAP1 RNF96 TIF1B	Homo sapiens (Human)	835	TIF1B
Q9NRE2	TSH2_HUMAN	reviewed	Teashirt homolog 2 (Ovarian cancer-related protein 10-2) (OVC10-2) (Zinc finger protein 218)	TSHZ2 C20orf17 TSH2 ZNF218	Homo sapiens (Human)	1034	TSH2
Q6NT89	TRNP1_HUMAN	reviewed	TMF-regulated nuclear protein 1	TRNP1 C1orf225 TRNP	Homo sapiens (Human)	227	TRNP1
Q9UIW0	VAX2_HUMAN	reviewed	Ventral anterior homeobox 2	VAX2	Homo sapiens (Human)	290	VAX2
Q86TJ2	TAD2B_HUMAN	reviewed	Transcriptional adapter 2-beta (ADA2-like protein beta) (ADA2-beta)	TADA2B ADA2B	Homo sapiens (Human)	420	TAD2B
P29083	T2EA_HUMAN	reviewed	General transcription factor IIE subunit 1 (General transcription factor IIE 56 kDa subunit) (Transcription initiation factor IIE subunit alpha) (TFIIE-alpha)	GTF2E1 TF2E1	Homo sapiens (Human)	439	T2EA
Q9Y458	TBX22_HUMAN	reviewed	T-box transcription factor TBX22 (T-box protein 22)	TBX22 TBOX22	Homo sapiens (Human)	520	TBX22
Q9H2U1	DHX36_HUMAN	reviewed	ATP-dependent DNA/RNA helicase DHX36 (EC 3.6.4.12) (EC 3.6.4.13) (DEAD/H box polypeptide 36) (DEAH-box protein 36) (G4-resolvase-1) (G4R1) (MLE-like protein 1) (RNA helicase associated with AU-rich element protein)	DHX36 DDX36 KIAA1488 MLEL1 RHAU	Homo sapiens (Human)	1008	DHX36
Q96JC9	EAF1_HUMAN	reviewed	ELL-associated factor 1	EAF1	Homo sapiens (Human)	268	EAF1
Q6RFH8	DUX4C_HUMAN	reviewed	Double homeobox protein 4C (Double homeobox protein 4, centromeric) (DUX4c) (Double homeobox protein 4-like protein 9)	DUX4L9 DUX4C	Homo sapiens (Human)	374	DUX4C
Q3SYB3	FX4L6_HUMAN	reviewed	Forkhead box protein D4-like 6 (FOXD4-like 6)	FOXD4L6	Homo sapiens (Human)	417	FX4L6
P98177	FOXO4_HUMAN	reviewed	Forkhead box protein O4 (Fork head domain transcription factor AFX1)	FOXO4 AFX AFX1 MLLT7	Homo sapiens (Human)	505	FOXO4
Q9BZE0	GLIS2_HUMAN	reviewed	Zinc finger protein GLIS2 (GLI-similar 2) (Neuronal Krueppel-like protein)	GLIS2 NKL	Homo sapiens (Human)	524	GLIS2
Q16665	HIF1A_HUMAN	reviewed	Hypoxia-inducible factor 1-alpha (HIF-1-alpha) (HIF1-alpha) (ARNT-interacting protein) (Basic-helix-loop-helix-PAS protein MOP1) (Class E basic helix-loop-helix protein 78) (bHLHe78) (Member of PAS protein 1) (PAS domain-containing protein 8)	HIF1A BHLHE78 MOP1 PASD8	Homo sapiens (Human)	826	HIF1A
O94992	HEXI1_HUMAN	reviewed	Protein HEXIM1 (Cardiac lineage protein 1) (Estrogen down-regulated gene 1 protein) (Hexamethylene bis-acetamide-inducible protein 1) (Menage a quatre protein 1)	HEXIM1 CLP1 EDG1 HIS1 MAQ1	Homo sapiens (Human)	359	HEXI1
Q9Y2F5	ICE1_HUMAN	reviewed	Little elongation complex subunit 1 (Interactor of little elongator complex ELL subunit 1)	ICE1 KIAA0947	Homo sapiens (Human)	2266	ICE1
Q9H160	ING2_HUMAN	reviewed	Inhibitor of growth protein 2 (Inhibitor of growth 1-like protein) (ING1Lp) (p32) (p33ING2)	ING2 ING1L	Homo sapiens (Human)	280	ING2
Q8NB78	KDM1B_HUMAN	reviewed	Lysine-specific histone demethylase 1B (EC 1.14.99.66) (Flavin-containing amine oxidase domain-containing protein 1) (Lysine-specific histone demethylase 2)	KDM1B AOF1 C6orf193 LSD2	Homo sapiens (Human)	822	KDM1B
Q9Y4C1	KDM3A_HUMAN	reviewed	Lysine-specific demethylase 3A (EC 1.14.11.65) (JmjC domain-containing histone demethylation protein 2A) (Jumonji domain-containing protein 1A) ([histone H3]-dimethyl-L-lysine(9) demethylase 3A)	KDM3A JHDM2A JMJD1 JMJD1A KIAA0742 TSGA	Homo sapiens (Human)	1321	KDM3A
P21506	ZNF10_HUMAN	reviewed	Zinc finger protein 10 (Zinc finger protein KOX1)	ZNF10 KOX1	Homo sapiens (Human)	573	ZNF10
A8MT65	ZN891_HUMAN	reviewed	Zinc finger protein 891	ZNF891	Homo sapiens (Human)	544	ZN891
P0CH99	Z705D_HUMAN	reviewed	Zinc finger protein 705D	ZNF705D	Homo sapiens (Human)	300	Z705D
Q9Y2Y4	ZBT32_HUMAN	reviewed	Zinc finger and BTB domain-containing protein 32 (FANCC-interacting protein) (Fanconi anemia zinc finger protein) (Testis zinc finger protein) (Zinc finger protein 538)	ZBTB32 FAZF TZFP ZNF538	Homo sapiens (Human)	487	ZBT32
O95409	ZIC2_HUMAN	reviewed	Zinc finger protein ZIC 2 (Zinc finger protein of the cerebellum 2)	ZIC2	Homo sapiens (Human)	532	ZIC2
Q96BR6	ZN669_HUMAN	reviewed	Zinc finger protein 669	ZNF669	Homo sapiens (Human)	464	ZN669
Q68DY9	ZN772_HUMAN	reviewed	Zinc finger protein 772	ZNF772	Homo sapiens (Human)	489	ZN772
Q7Z7K2	ZN467_HUMAN	reviewed	Zinc finger protein 467	ZNF467	Homo sapiens (Human)	595	ZN467
Q9NZL3	ZN224_HUMAN	reviewed	Zinc finger protein 224 (Bone marrow zinc finger 2) (BMZF-2) (Zinc finger protein 233) (Zinc finger protein 255) (Zinc finger protein 27) (Zinc finger protein KOX22)	ZNF224 BMZF2 KOX22 ZNF233 ZNF255 ZNF27	Homo sapiens (Human)	707	ZN224
Q9Y5A6	ZSC21_HUMAN	reviewed	Zinc finger and SCAN domain-containing protein 21 (Renal carcinoma antigen NY-REN-21) (Zinc finger protein 38 homolog) (Zfp-38)	ZSCAN21 ZFP38 ZNF38	Homo sapiens (Human)	473	ZSC21
Q96GE5	ZN799_HUMAN	reviewed	Zinc finger protein 799 (Zinc finger protein 842)	ZNF799 ZNF842	Homo sapiens (Human)	643	ZN799
Q8NBB4	ZSCA1_HUMAN	reviewed	Zinc finger and SCAN domain-containing protein 1	ZSCAN1	Homo sapiens (Human)	408	ZSCA1
Q8N587	ZN561_HUMAN	reviewed	Zinc finger protein 561	ZNF561	Homo sapiens (Human)	486	ZN561
Q8NAM6	ZSCA4_HUMAN	reviewed	Zinc finger and SCAN domain-containing protein 4 (Zinc finger protein 494)	ZSCAN4 ZNF494	Homo sapiens (Human)	433	ZSCA4
[truncated: 406 more rows]

## Sheet: Dataset 6
Dataset 6. Well-described PDGF signaling genesets.
[truncated: 148 more rows]

## Sheet: Dataset 7
Dataset 7. Transcriptomes of four tumor foci and blood control from a multipale GBM patient.
[truncated: 57,774 more rows]

[truncated: 3 more sheets: Dataset 8, Dataset 9, Dataset 10]
